# Supplementary material for: ﻿Revisiting Szeptyckitheca Betsch & Weiner (Collembola, Symphypleona, Sminthuridae): new species, updated diagnoses, and a key
Source: Zookeys. 2023 Dec 12;1186:139–74. doi: 10.3897/zookeys.1186.111837 (PMC10836421; doi:10.3897/zookeys.1186.111837)
Supplement: XML Treatment for Szeptyckitheca bellingeri [file zookeys.1186.111837-treatment2.xml]

<!DOCTYPE tp:taxon-treatment
  PUBLIC "-//TaxonX//DTD Taxonomic Treatment Publishing DTD v0 20100105//EN" "tax-treatment-NSO.dtd">
<tp:taxon-treatment xmlns:tp="http://www.plazi.org/taxpub"><tp:treatment-meta><kwd-group><label>Taxon classification</label><kwd>
                <named-content content-type="kingdom">Animalia</named-content>
              </kwd><kwd>
                <named-content content-type="order">Symphypleona</named-content>
              </kwd><kwd>
                <named-content content-type="family">Sminthuridae</named-content>
              </kwd></kwd-group><mixed-citation publication-type="journal"><person-group><name><surname>Bellini</surname><given-names>Bruno Cavalcante</given-names></name><name><surname>Oliveira</surname><given-names>Mariana Fernandes De</given-names></name><name><surname>Weiner</surname><given-names>Wanda Maria</given-names></name><name><surname>Nunes</surname><given-names>Rudy Camilo</given-names></name><name><surname>Medeiros</surname><given-names>Gleyce Da Silva</given-names></name></person-group><article-title>﻿Revisiting <italic><tp:taxon-name><tp:taxon-name-part taxon-name-part-type="genus" reg="Szeptyckitheca">Szeptyckitheca</tp:taxon-name-part></tp:taxon-name></italic> Betsch &amp; Weiner (<tp:taxon-name><tp:taxon-name-part taxon-name-part-type="order">Collembola</tp:taxon-name-part></tp:taxon-name>, <tp:taxon-name><tp:taxon-name-part taxon-name-part-type="order">Symphypleona</tp:taxon-name-part></tp:taxon-name>, <tp:taxon-name><tp:taxon-name-part taxon-name-part-type="family">Sminthuridae</tp:taxon-name-part></tp:taxon-name>): new species, updated diagnoses, and a key</article-title><source>Zookeys</source><day>12</day><month>12</month><year>2023</year><volume>1186</volume><fpage>139</fpage><lpage>174</lpage><pub-id pub-id-type="doi">10.3897/zookeys.1186.111837</pub-id></mixed-citation></tp:treatment-meta><tp:nomenclature><label>﻿</label><tp:taxon-name>
              <object-id xmlns:xlink="http://www.w3.org/1999/xlink" content-type="arpha" xlink:type="simple">DF2C163D-4D01-574D-8B01-C1A1B5819C94</object-id>
              <tp:taxon-name-part taxon-name-part-type="genus" reg="Szeptyckitheca">Szeptyckitheca</tp:taxon-name-part>
              <tp:taxon-name-part taxon-name-part-type="species" reg="bellingeri">bellingeri</tp:taxon-name-part>
            </tp:taxon-name><tp:taxon-authority>(Betsch, 1965)</tp:taxon-authority><tp:nomenclature-citation-list><tp:nomenclature-citation><tp:taxon-name>
                  <tp:taxon-name-part taxon-name-part-type="genus" reg="Sphyrotheca">Sphyrotheca</tp:taxon-name-part>
                  <tp:taxon-name-part taxon-name-part-type="species" reg="bellingeri">bellingeri</tp:taxon-name-part>
                </tp:taxon-name><comment>Betsch, 1965: 444.</comment></tp:nomenclature-citation></tp:nomenclature-citation-list></tp:nomenclature><tp:treatment-sec sec-type="diagnosis" id="SECID0E4VBG"><title>Diagnosis.</title><p>Yellowish ground, head with dark blue bands dorsally in a V-shape, dorsal trunk dark brownish with bronze, bluish or yellowish effects, other regions including appendages bluish. <abbrev xmlns:xlink="http://www.w3.org/1999/xlink" xlink:title="antennal segment" id="ABBRID0EDWBG" xlink:type="simple">Ant</abbrev>. IV with 8 subsegments; <abbrev xmlns:xlink="http://www.w3.org/1999/xlink" xlink:title="antennal segment" id="ABBRID0EHWBG" xlink:type="simple">Ant</abbrev>. III with 18 chaetae other than the sensory clubs; <abbrev xmlns:xlink="http://www.w3.org/1999/xlink" xlink:title="antennal segment" id="ABBRID0ELWBG" xlink:type="simple">Ant</abbrev>. II with three chaetae clearly longer than the others. Eyepatches with two interocular chaetae modified into strong spines each. Head vertex with a total of 14 large spines, two of them unpaired; unpaired chaeta <bold>A1</bold> absent; secondarily reduced chaeta near the spines present. Trochanters I–III with 2,1,1 spines, respectively, trochanter I spines acuminate, trochanters II and III spines blunt; trochanter III with five regular chaetae other than the spine. Ungues with a single inner tooth, with tunica and strong pseudonychia; unguiculus I without the internal tooth; unguiculus III filament thick and surpassing the tip of the unguis III. Large abdomen lacking capitate <abbrev xmlns:xlink="http://www.w3.org/1999/xlink" xlink:title="macrochaeta" id="ABBRID0ERWBG" xlink:type="simple">mac</abbrev>. Female with a long subanal appendage (surpassing the ventral anal valves), slightly curved at the apex (hook-like), smooth or with the external border serrated. Manubrium with 6+6 dorsal chaetae; dens ventral chaetotaxy formula from the apex to the base as: 2,2…1, dorsal chaetotaxy with 17 chaetae; mucronal notch prominent (adapted from <xref ref-type="bibr" rid="B5">Betsch 1965</xref>).</p></tp:treatment-sec><tp:treatment-sec sec-type="remarks" id="SECID0EZWBG"><title>Remarks.</title><p><italic><tp:taxon-name><tp:taxon-name-part taxon-name-part-type="genus" reg="Szeptyckitheca">Szeptyckitheca</tp:taxon-name-part><tp:taxon-name-part taxon-name-part-type="species" reg="bellingeri">bellingeri</tp:taxon-name-part></tp:taxon-name></italic> is the sole species of the genus with eight subsegments of the <abbrev xmlns:xlink="http://www.w3.org/1999/xlink" xlink:title="antennal segment" id="ABBRID0EKXBG" xlink:type="simple">Ant</abbrev>. IV, while all others have nine or more. It also shares with the two new described species a pair of trochanteral spines on leg 1, a feature not reported in any other taxon of the genus (see Tables <xref ref-type="table" rid="T1">1</xref>, <xref ref-type="table" rid="T2">2</xref>).</p></tp:treatment-sec><tp:treatment-sec sec-type="habitat" id="SECID0EWXBG"><title>Habitat.</title><p>Specimens were found on mosses and liverworts growing on logs and stony ground, over the vegetation, litter layer, dead branches and directly upon the soil (<xref ref-type="bibr" rid="B5">Betsch 1965</xref>).</p></tp:treatment-sec><tp:treatment-sec sec-type="distribution" id="SECID0EAYBG"><title>Known distribution.</title><p>Jamaica (<xref ref-type="bibr" rid="B5">Betsch 1965</xref>).</p></tp:treatment-sec><tp:treatment-sec><!--Section generated to contain objects referenced in tp:taxon-treatment.--><table-wrap id="T1" position="float" orientation="portrait"><label>Table 1.</label><caption><p>Main features of <italic><tp:taxon-name><tp:taxon-name-part taxon-name-part-type="genus" reg="Szeptyckitheca">Szeptyckitheca</tp:taxon-name-part></tp:taxon-name></italic> species from the Americas.</p></caption><table id="TID0E4BBI" rules="all"><tbody><tr><th rowspan="1" colspan="1">Species / features</th><th rowspan="1" colspan="1"><italic><tp:taxon-name><tp:taxon-name-part taxon-name-part-type="genus" reg="Szeptyckitheca">S.</tp:taxon-name-part><tp:taxon-name-part taxon-name-part-type="species" reg="andrzeji">andrzeji</tp:taxon-name-part></tp:taxon-name></italic> sp. nov.</th><th rowspan="1" colspan="1"><italic><tp:taxon-name><tp:taxon-name-part taxon-name-part-type="genus" reg="Szeptyckitheca">S.</tp:taxon-name-part><tp:taxon-name-part taxon-name-part-type="species" reg="cyanea">cyanea</tp:taxon-name-part></tp:taxon-name></italic> sp. nov.</th><th rowspan="1" colspan="1">
                      <italic>
                        <tp:taxon-name><tp:taxon-name-part taxon-name-part-type="genus" reg="Szeptyckitheca">S.</tp:taxon-name-part><tp:taxon-name-part taxon-name-part-type="species" reg="bellingeri">bellingeri</tp:taxon-name-part></tp:taxon-name>
                      </italic>
                    </th><th rowspan="1" colspan="1">
                      <italic>
                        <tp:taxon-name><tp:taxon-name-part taxon-name-part-type="genus" reg="Szeptyckitheca">S.</tp:taxon-name-part><tp:taxon-name-part taxon-name-part-type="species" reg="kac">kac</tp:taxon-name-part></tp:taxon-name>
                      </italic>
                    </th><th rowspan="1" colspan="1">
                      <italic>
                        <tp:taxon-name><tp:taxon-name-part taxon-name-part-type="genus" reg="Szeptyckitheca">S.</tp:taxon-name-part><tp:taxon-name-part taxon-name-part-type="species" reg="karlarum">karlarum</tp:taxon-name-part></tp:taxon-name>
                      </italic>
                    </th><th rowspan="1" colspan="1">
                      <italic>
                        <tp:taxon-name><tp:taxon-name-part taxon-name-part-type="genus" reg="Szeptyckitheca">S.</tp:taxon-name-part><tp:taxon-name-part taxon-name-part-type="species" reg="mucroserrata">mucroserrata</tp:taxon-name-part></tp:taxon-name>
                      </italic>
                    </th><th rowspan="1" colspan="1">
                      <italic>
                        <tp:taxon-name><tp:taxon-name-part taxon-name-part-type="genus" reg="Szeptyckitheca">S.</tp:taxon-name-part><tp:taxon-name-part taxon-name-part-type="species" reg="peteri">peteri</tp:taxon-name-part></tp:taxon-name>
                      </italic>
                    </th><th rowspan="1" colspan="1">
                      <italic>
                        <tp:taxon-name><tp:taxon-name-part taxon-name-part-type="genus" reg="Szeptyckitheca">S.</tp:taxon-name-part><tp:taxon-name-part taxon-name-part-type="species" reg="vanderdrifti">vanderdrifti</tp:taxon-name-part></tp:taxon-name>
                      </italic>
                    </th></tr><tr><td rowspan="1" colspan="1">Trunk color pattern</td><td rowspan="1" colspan="1">pinkish, with purple dorsal spots</td><td rowspan="1" colspan="1">dark bluish</td><td rowspan="1" colspan="1">dorsally dark brownish with lateral sides bluish</td><td rowspan="1" colspan="1">with dark spots</td><td rowspan="1" colspan="1">♂ pale bluish with purple spots and stripes, ♀ yellowish with brown spots and stripes</td><td rowspan="1" colspan="1">with lateral weak purple bands, posteriorly purple</td><td rowspan="1" colspan="1">♂ pale bluish with purple spots, ♀ yellowish with brown spots</td><td rowspan="1" colspan="1">yellowish with indistinct areas of pigment, or brownish</td></tr><tr><td rowspan="1" colspan="1"><abbrev xmlns:xlink="http://www.w3.org/1999/xlink" xlink:title="antennal segment" id="ABBRID0EXKAE" xlink:type="simple">Ant</abbrev>. IV subsegments</td><td rowspan="1" colspan="1">11</td><td rowspan="1" colspan="1">11</td><td rowspan="1" colspan="1">8</td><td rowspan="1" colspan="1">9</td><td rowspan="1" colspan="1">9–10</td><td rowspan="1" colspan="1">9–10</td><td rowspan="1" colspan="1">9–10</td><td rowspan="1" colspan="1">~10</td></tr><tr><td rowspan="1" colspan="1"><abbrev xmlns:xlink="http://www.w3.org/1999/xlink" xlink:title="antennal segment" id="ABBRID0EYLAE" xlink:type="simple">Ant</abbrev>. III chaetae</td><td rowspan="1" colspan="1">19</td><td rowspan="1" colspan="1">21**</td><td rowspan="1" colspan="1">18</td><td rowspan="1" colspan="1">14</td><td rowspan="1" colspan="1">19</td><td rowspan="1" colspan="1">?</td><td rowspan="1" colspan="1">17?</td><td rowspan="1" colspan="1">19</td></tr><tr><td rowspan="1" colspan="1"><abbrev xmlns:xlink="http://www.w3.org/1999/xlink" xlink:title="antennal segment" id="ABBRID0EZMAE" xlink:type="simple">Ant</abbrev>. II chaetae</td><td rowspan="1" colspan="1">13</td><td rowspan="1" colspan="1">15</td><td rowspan="1" colspan="1">14?</td><td rowspan="1" colspan="1">13</td><td rowspan="1" colspan="1">15</td><td rowspan="1" colspan="1">?</td><td rowspan="1" colspan="1">12</td><td rowspan="1" colspan="1">14</td></tr><tr><td rowspan="1" colspan="1"><abbrev xmlns:xlink="http://www.w3.org/1999/xlink" xlink:title="antennal segment" id="ABBRID0E1NAE" xlink:type="simple">Ant</abbrev>. II long chaetae</td><td rowspan="1" colspan="1">3</td><td rowspan="1" colspan="1">4</td><td rowspan="1" colspan="1">3</td><td rowspan="1" colspan="1">3</td><td rowspan="1" colspan="1">2</td><td rowspan="1" colspan="1">?</td><td rowspan="1" colspan="1">2</td><td rowspan="1" colspan="1">2–3</td></tr><tr><td rowspan="1" colspan="1"><abbrev xmlns:xlink="http://www.w3.org/1999/xlink" xlink:title="antennal segment" id="ABBRID0E2OAE" xlink:type="simple">Ant</abbrev>. I chaetae</td><td rowspan="1" colspan="1">6</td><td rowspan="1" colspan="1">6</td><td rowspan="1" colspan="1">5?</td><td rowspan="1" colspan="1">7</td><td rowspan="1" colspan="1">6</td><td rowspan="1" colspan="1">?</td><td rowspan="1" colspan="1">4?</td><td rowspan="1" colspan="1">6</td></tr><tr><td rowspan="1" colspan="1">Interocular chaetae</td><td rowspan="1" colspan="1">-</td><td rowspan="1" colspan="1">2</td><td rowspan="1" colspan="1">2</td><td rowspan="1" colspan="1">-</td><td rowspan="1" colspan="1">2</td><td rowspan="1" colspan="1">2</td><td rowspan="1" colspan="1">1</td><td rowspan="1" colspan="1">2</td></tr><tr><td rowspan="1" colspan="1">Frontal head <bold>A1</bold></td><td rowspan="1" colspan="1">-</td><td rowspan="1" colspan="1">+</td><td rowspan="1" colspan="1">-</td><td rowspan="1" colspan="1">-</td><td rowspan="1" colspan="1">-</td><td rowspan="1" colspan="1">-</td><td rowspan="1" colspan="1">-</td><td rowspan="1" colspan="1">-</td></tr><tr><td rowspan="1" colspan="1">Head vertex large spines (total)</td><td rowspan="1" colspan="1">14</td><td rowspan="1" colspan="1">18</td><td rowspan="1" colspan="1">14</td><td rowspan="1" colspan="1">16</td><td rowspan="1" colspan="1">16</td><td rowspan="1" colspan="1">16</td><td rowspan="1" colspan="1">16</td><td rowspan="1" colspan="1">16</td></tr><tr><td rowspan="1" colspan="1">Head vertex rough spines</td><td rowspan="1" colspan="1">-</td><td rowspan="1" colspan="1">-</td><td rowspan="1" colspan="1">-?</td><td rowspan="1" colspan="1">-?</td><td rowspan="1" colspan="1">+</td><td rowspan="1" colspan="1">+</td><td rowspan="1" colspan="1">+</td><td rowspan="1" colspan="1">-</td></tr><tr><td rowspan="1" colspan="1">Head frons sec. reduced chaetae</td><td rowspan="1" colspan="1">+</td><td rowspan="1" colspan="1">-</td><td rowspan="1" colspan="1">+</td><td rowspan="1" colspan="1">+</td><td rowspan="1" colspan="1">+</td><td rowspan="1" colspan="1">-?</td><td rowspan="1" colspan="1">+</td><td rowspan="1" colspan="1">+</td></tr><tr><td rowspan="1" colspan="1">Head interantennal bifid chaetae (♀)</td><td rowspan="1" colspan="1">-</td><td rowspan="1" colspan="1">-</td><td rowspan="1" colspan="1">-</td><td rowspan="1" colspan="1">-</td><td rowspan="1" colspan="1">-</td><td rowspan="1" colspan="1">-</td><td rowspan="1" colspan="1">-</td><td rowspan="1" colspan="1">-</td></tr><tr><td rowspan="1" colspan="1">Head clypeal <bold>f</bold> line <abbrev xmlns:xlink="http://www.w3.org/1999/xlink" xlink:title="macrochaeta" id="ABBRID0EIVAE" xlink:type="simple">mac</abbrev></td><td rowspan="1" colspan="1">-</td><td rowspan="1" colspan="1">-</td><td rowspan="1" colspan="1">-</td><td rowspan="1" colspan="1">4</td><td rowspan="1" colspan="1">-</td><td rowspan="1" colspan="1">-</td><td rowspan="1" colspan="1">-</td><td rowspan="1" colspan="1">-</td></tr><tr><td rowspan="1" colspan="1">Tr. I n° of spines</td><td rowspan="1" colspan="1">2</td><td rowspan="1" colspan="1">2</td><td rowspan="1" colspan="1">2</td><td rowspan="1" colspan="1">1</td><td rowspan="1" colspan="1">1</td><td rowspan="1" colspan="1">?</td><td rowspan="1" colspan="1">1</td><td rowspan="1" colspan="1">1</td></tr><tr><td rowspan="1" colspan="1">Tr. I spine(s) apex shape</td><td rowspan="1" colspan="1">capitate</td><td rowspan="1" colspan="1">capitate</td><td rowspan="1" colspan="1">acuminate</td><td rowspan="1" colspan="1">capitate</td><td rowspan="1" colspan="1">blunt</td><td rowspan="1" colspan="1">?</td><td rowspan="1" colspan="1">?</td><td rowspan="1" colspan="1">acuminate</td></tr><tr><td rowspan="1" colspan="1">Tr. II spine apex shape</td><td rowspan="1" colspan="1">blunt</td><td rowspan="1" colspan="1">capitate</td><td rowspan="1" colspan="1">blunt</td><td rowspan="1" colspan="1">knobbed</td><td rowspan="1" colspan="1">-</td><td rowspan="1" colspan="1">?</td><td rowspan="1" colspan="1">knobbed</td><td rowspan="1" colspan="1">acuminate?</td></tr><tr><td rowspan="1" colspan="1">Tr. III spine apex shape</td><td rowspan="1" colspan="1">blunt</td><td rowspan="1" colspan="1">blunt</td><td rowspan="1" colspan="1">blunt</td><td rowspan="1" colspan="1">blunt</td><td rowspan="1" colspan="1">blunt</td><td rowspan="1" colspan="1">blunt</td><td rowspan="1" colspan="1">blunt</td><td rowspan="1" colspan="1">capitate</td></tr><tr><td rowspan="1" colspan="1">Tr. III regular chaetae</td><td rowspan="1" colspan="1">5</td><td rowspan="1" colspan="1">5</td><td rowspan="1" colspan="1">5</td><td rowspan="1" colspan="1">3</td><td rowspan="1" colspan="1">5</td><td rowspan="1" colspan="1">5</td><td rowspan="1" colspan="1">5</td><td rowspan="1" colspan="1">4</td></tr><tr><td rowspan="1" colspan="1">Tr. III oval organs</td><td rowspan="1" colspan="1">1</td><td rowspan="1" colspan="1">1</td><td rowspan="1" colspan="1">-?</td><td rowspan="1" colspan="1">-</td><td rowspan="1" colspan="1">1</td><td rowspan="1" colspan="1">+</td><td rowspan="1" colspan="1">1</td><td rowspan="1" colspan="1">-?</td></tr><tr><td rowspan="1" colspan="1">Femur I spine</td><td rowspan="1" colspan="1">+(1)</td><td rowspan="1" colspan="1">+(1)</td><td rowspan="1" colspan="1">+(1)</td><td rowspan="1" colspan="1">+(1)</td><td rowspan="1" colspan="1">+(1)</td><td rowspan="1" colspan="1">?</td><td rowspan="1" colspan="1">+(1)</td><td rowspan="1" colspan="1">?</td></tr><tr><td rowspan="1" colspan="1">Ungues inner tooth</td><td rowspan="1" colspan="1">+</td><td rowspan="1" colspan="1">+</td><td rowspan="1" colspan="1">+</td><td rowspan="1" colspan="1">+</td><td rowspan="1" colspan="1">+</td><td rowspan="1" colspan="1">+</td><td rowspan="1" colspan="1">+</td><td rowspan="1" colspan="1">+</td></tr><tr><td rowspan="1" colspan="1">Ungual tunica</td><td rowspan="1" colspan="1">+</td><td rowspan="1" colspan="1">+</td><td rowspan="1" colspan="1">+</td><td rowspan="1" colspan="1">+</td><td rowspan="1" colspan="1">+</td><td rowspan="1" colspan="1">+</td><td rowspan="1" colspan="1">+</td><td rowspan="1" colspan="1">+</td></tr><tr><td rowspan="1" colspan="1">Ungual pseudonychia</td><td rowspan="1" colspan="1">weak</td><td rowspan="1" colspan="1">weak</td><td rowspan="1" colspan="1">strong</td><td rowspan="1" colspan="1">weak</td><td rowspan="1" colspan="1">+</td><td rowspan="1" colspan="1">-</td><td rowspan="1" colspan="1">+</td><td rowspan="1" colspan="1">strong</td></tr><tr><td rowspan="1" colspan="1">Unguiculus I internal tooth</td><td rowspan="1" colspan="1">-</td><td rowspan="1" colspan="1">+</td><td rowspan="1" colspan="1">-</td><td rowspan="1" colspan="1">+</td><td rowspan="1" colspan="1">+</td><td rowspan="1" colspan="1">-</td><td rowspan="1" colspan="1">+</td><td rowspan="1" colspan="1">+</td></tr><tr><td rowspan="1" colspan="1">Unguiculus III apical filament</td><td rowspan="1" colspan="1">thin</td><td rowspan="1" colspan="1">thin</td><td rowspan="1" colspan="1">thick</td><td rowspan="1" colspan="1">thin</td><td rowspan="1" colspan="1">thin</td><td rowspan="1" colspan="1">thin</td><td rowspan="1" colspan="1">thin</td><td rowspan="1" colspan="1">thin</td></tr><tr><td rowspan="1" colspan="1">Unguiculus III filament length compared to unguis III</td><td rowspan="1" colspan="1">=</td><td rowspan="1" colspan="1">&lt;</td><td rowspan="1" colspan="1">&gt;</td><td rowspan="1" colspan="1">=</td><td rowspan="1" colspan="1">&lt;</td><td rowspan="1" colspan="1">=</td><td rowspan="1" colspan="1">&gt;</td><td rowspan="1" colspan="1">&lt;</td></tr><tr><td rowspan="1" colspan="1">Large abdomen capitate <abbrev xmlns:xlink="http://www.w3.org/1999/xlink" xlink:title="macrochaeta" id="ABBRID0EVBAG" xlink:type="simple">mac</abbrev></td><td rowspan="1" colspan="1">+</td><td rowspan="1" colspan="1">+</td><td rowspan="1" colspan="1">-</td><td rowspan="1" colspan="1">+</td><td rowspan="1" colspan="1">+</td><td rowspan="1" colspan="1">-</td><td rowspan="1" colspan="1">+*</td><td rowspan="1" colspan="1">-</td></tr><tr><td rowspan="1" colspan="1">Female anal valve <bold>mps1</bold> winged</td><td rowspan="1" colspan="1">-</td><td rowspan="1" colspan="1">-</td><td rowspan="1" colspan="1">-</td><td rowspan="1" colspan="1">-</td><td rowspan="1" colspan="1">-</td><td rowspan="1" colspan="1">-</td><td rowspan="1" colspan="1">-</td><td rowspan="1" colspan="1">-</td></tr><tr><td rowspan="1" colspan="1">Female subanal appendage shape</td><td rowspan="1" colspan="1">short, spoon-like, apically serrated</td><td rowspan="1" colspan="1">long, slightly curved at the apex, unilaterally serrated</td><td rowspan="1" colspan="1">long, slightly curved at the apex, smooth or unilaterally serrated</td><td rowspan="1" colspan="1">long, blunt, apically serrated</td><td rowspan="1" colspan="1">long, spatulated, serrated at the tip</td><td rowspan="1" colspan="1">long, spatulated or acuminated, serrated at the tip</td><td rowspan="1" colspan="1">long, spatulated, serrated at the tip</td><td rowspan="1" colspan="1">long, acuminate, apically or almost entirely serrated</td></tr><tr><td rowspan="1" colspan="1">Manubrial chaetae</td><td rowspan="1" colspan="1">7</td><td rowspan="1" colspan="1">7</td><td rowspan="1" colspan="1">6</td><td rowspan="1" colspan="1">?</td><td rowspan="1" colspan="1">?</td><td rowspan="1" colspan="1">7</td><td rowspan="1" colspan="1">?</td><td rowspan="1" colspan="1">?</td></tr><tr><td rowspan="1" colspan="1">Dens ventral chaetotaxy</td><td rowspan="1" colspan="1">3…1</td><td rowspan="1" colspan="1">3,2…1</td><td rowspan="1" colspan="1">2,2…1</td><td rowspan="1" colspan="1">4,1...1</td><td rowspan="1" colspan="1">3,2…1</td><td rowspan="1" colspan="1">3,2…1<sup>§</sup></td><td rowspan="1" colspan="1">3,2…1</td><td rowspan="1" colspan="1">2,2…1</td></tr><tr><td rowspan="1" colspan="1">Dens dorsal chaetae</td><td rowspan="1" colspan="1">17</td><td rowspan="1" colspan="1">16</td><td rowspan="1" colspan="1">17</td><td rowspan="1" colspan="1">15</td><td rowspan="1" colspan="1">12</td><td rowspan="1" colspan="1">14<sup>§</sup></td><td rowspan="1" colspan="1">17</td><td rowspan="1" colspan="1">16</td></tr><tr><td rowspan="1" colspan="1">Prominent mucronal notch</td><td rowspan="1" colspan="1">-</td><td rowspan="1" colspan="1">+</td><td rowspan="1" colspan="1">+</td><td rowspan="1" colspan="1">+</td><td rowspan="1" colspan="1">-</td><td rowspan="1" colspan="1">-</td><td rowspan="1" colspan="1">-</td><td rowspan="1" colspan="1">-</td></tr></tbody></table><table-wrap-foot><fn><p>Data based on the original descriptions. Legends: ‘sec.’ secondarily, ‘Tr.’ trochanter; ‘+’ present; ‘-’ absent; ‘=’ subequal; ‘&gt;’ surpassing the tip of unguis; ‘&lt;’ not reaching the tip of unguis; ‘?’ unknown, unclear data; ‘*’ described as mesochaetae; ‘**’ = including the peculiar small sensilla on cavities outside the apical organ; ‘<sup>§’ =</sup> the proximal chaeta portrayed in the ventral dens (<xref ref-type="bibr" rid="B39">Snider 1978</xref>: 235, fig. 207) is lateral and large, and does not correspond to the typical reduced proximal ventral chaeta seen in other species of the genus. Due to position and size, we believe this chaeta was represented in the dorsal dens (<xref ref-type="bibr" rid="B39">Snider 1978</xref>: 235, fig. 208).</p></fn></table-wrap-foot></table-wrap><table-wrap id="T2" position="float" orientation="portrait"><label>Table 2.</label><caption><p>Main features of <italic><tp:taxon-name><tp:taxon-name-part taxon-name-part-type="genus" reg="Szeptyckitheca">Szeptyckitheca</tp:taxon-name-part></tp:taxon-name></italic> species from the Old World.</p></caption><table id="TID0E3NCI" rules="all"><tbody><tr><th rowspan="1" colspan="1">Species / features</th><th rowspan="1" colspan="1">
                      <italic>
                        <tp:taxon-name><tp:taxon-name-part taxon-name-part-type="genus" reg="Szeptyckitheca">S.</tp:taxon-name-part><tp:taxon-name-part taxon-name-part-type="species" reg="boneti">boneti</tp:taxon-name-part></tp:taxon-name>
                      </italic>
                    </th><th rowspan="1" colspan="1">
                      <italic>
                        <tp:taxon-name><tp:taxon-name-part taxon-name-part-type="genus" reg="Szeptyckitheca">S.</tp:taxon-name-part><tp:taxon-name-part taxon-name-part-type="species" reg="coerulea">coerulea</tp:taxon-name-part></tp:taxon-name>
                      </italic>
                    </th><th rowspan="1" colspan="1">
                      <italic>
                        <tp:taxon-name><tp:taxon-name-part taxon-name-part-type="genus" reg="Szeptyckitheca">S.</tp:taxon-name-part><tp:taxon-name-part taxon-name-part-type="species" reg="formosana">formosana</tp:taxon-name-part></tp:taxon-name>
                      </italic>
                    </th><th rowspan="1" colspan="1">
                      <italic>
                        <tp:taxon-name><tp:taxon-name-part taxon-name-part-type="genus" reg="Szeptyckitheca">S.</tp:taxon-name-part><tp:taxon-name-part taxon-name-part-type="species" reg="implicata">implicata</tp:taxon-name-part></tp:taxon-name>
                      </italic>
                    </th><th rowspan="1" colspan="1">
                      <italic>
                        <tp:taxon-name><tp:taxon-name-part taxon-name-part-type="genus" reg="Szeptyckitheca">S.</tp:taxon-name-part><tp:taxon-name-part taxon-name-part-type="species" reg="kesongensis">kesongensis</tp:taxon-name-part></tp:taxon-name>
                      </italic>
                    </th><th rowspan="1" colspan="1">
                      <italic>
                        <tp:taxon-name><tp:taxon-name-part taxon-name-part-type="genus" reg="Szeptyckitheca">S.</tp:taxon-name-part><tp:taxon-name-part taxon-name-part-type="species" reg="koreana">koreana</tp:taxon-name-part></tp:taxon-name>
                      </italic>
                    </th><th rowspan="1" colspan="1">
                      <italic>
                        <tp:taxon-name><tp:taxon-name-part taxon-name-part-type="genus" reg="Szeptyckitheca">S.</tp:taxon-name-part><tp:taxon-name-part taxon-name-part-type="species" reg="machadoi">machadoi</tp:taxon-name-part></tp:taxon-name>
                      </italic>
                    </th><th rowspan="1" colspan="1">
                      <italic>
                        <tp:taxon-name><tp:taxon-name-part taxon-name-part-type="genus" reg="Szeptyckitheca">S.</tp:taxon-name-part><tp:taxon-name-part taxon-name-part-type="species" reg="nepalica">nepalica</tp:taxon-name-part></tp:taxon-name>
                      </italic>
                    </th><th rowspan="1" colspan="1">
                      <italic>
                        <tp:taxon-name><tp:taxon-name-part taxon-name-part-type="genus" reg="Szeptyckitheca">S.</tp:taxon-name-part><tp:taxon-name-part taxon-name-part-type="species" reg="santiagoi">santiagoi</tp:taxon-name-part></tp:taxon-name>
                      </italic>
                    </th><th rowspan="1" colspan="1">
                      <italic>
                        <tp:taxon-name><tp:taxon-name-part taxon-name-part-type="genus" reg="Szeptyckitheca">S.</tp:taxon-name-part><tp:taxon-name-part taxon-name-part-type="species" reg="spinimucronata">spinimucronata</tp:taxon-name-part></tp:taxon-name>
                      </italic>
                    </th></tr><tr><td rowspan="1" colspan="1">Trunk color pattern</td><td rowspan="1" colspan="1">dorsally black or purplish-red</td><td rowspan="1" colspan="1">bluish with white spots</td><td rowspan="1" colspan="1">dorsally yellowish with lateral sides purplish</td><td rowspan="1" colspan="1">dark yellowish with purple stripes and spots</td><td rowspan="1" colspan="1">pale</td><td rowspan="1" colspan="1">lateral large abdomen violet</td><td rowspan="1" colspan="1">with transversal stripes and spots of dark pigment</td><td rowspan="1" colspan="1">pale, with diffused pigment and violet patches</td><td rowspan="1" colspan="1">variable, usually laterally dark and dorsally pale</td><td rowspan="1" colspan="1">whitish, with diffused fields of purple pigment</td></tr><tr><td rowspan="1" colspan="1"><abbrev xmlns:xlink="http://www.w3.org/1999/xlink" xlink:title="antennal segment" id="ABBRID0ECPAG" xlink:type="simple">Ant</abbrev>. IV subsegments</td><td rowspan="1" colspan="1">10–12</td><td rowspan="1" colspan="1">9–10</td><td rowspan="1" colspan="1">9–10</td><td rowspan="1" colspan="1">11</td><td rowspan="1" colspan="1">10</td><td rowspan="1" colspan="1">9</td><td rowspan="1" colspan="1">10</td><td rowspan="1" colspan="1">10</td><td rowspan="1" colspan="1">10</td><td rowspan="1" colspan="1">~10</td></tr><tr><td rowspan="1" colspan="1"><abbrev xmlns:xlink="http://www.w3.org/1999/xlink" xlink:title="antennal segment" id="ABBRID0EJQAG" xlink:type="simple">Ant</abbrev>. III chaetae</td><td rowspan="1" colspan="1">24*</td><td rowspan="1" colspan="1">?</td><td rowspan="1" colspan="1">?</td><td rowspan="1" colspan="1">?</td><td rowspan="1" colspan="1">23</td><td rowspan="1" colspan="1">23</td><td rowspan="1" colspan="1">21*</td><td rowspan="1" colspan="1">?</td><td rowspan="1" colspan="1">15?</td><td rowspan="1" colspan="1">?</td></tr><tr><td rowspan="1" colspan="1"><abbrev xmlns:xlink="http://www.w3.org/1999/xlink" xlink:title="antennal segment" id="ABBRID0EQRAG" xlink:type="simple">Ant</abbrev>. II chaetae</td><td rowspan="1" colspan="1">?</td><td rowspan="1" colspan="1">15–16</td><td rowspan="1" colspan="1">?</td><td rowspan="1" colspan="1">&gt;8</td><td rowspan="1" colspan="1">16</td><td rowspan="1" colspan="1">16</td><td rowspan="1" colspan="1">15*</td><td rowspan="1" colspan="1">?</td><td rowspan="1" colspan="1">15?</td><td rowspan="1" colspan="1">?</td></tr><tr><td rowspan="1" colspan="1"><abbrev xmlns:xlink="http://www.w3.org/1999/xlink" xlink:title="antennal segment" id="ABBRID0EXSAG" xlink:type="simple">Ant</abbrev>. II long chaetae</td><td rowspan="1" colspan="1">?</td><td rowspan="1" colspan="1">-?</td><td rowspan="1" colspan="1">?</td><td rowspan="1" colspan="1">-</td><td rowspan="1" colspan="1">-</td><td rowspan="1" colspan="1">-</td><td rowspan="1" colspan="1">4</td><td rowspan="1" colspan="1">-?</td><td rowspan="1" colspan="1">1</td><td rowspan="1" colspan="1">?</td></tr><tr><td rowspan="1" colspan="1"><abbrev xmlns:xlink="http://www.w3.org/1999/xlink" xlink:title="antennal segment" id="ABBRID0E5TAG" xlink:type="simple">Ant</abbrev>. I chaetae</td><td rowspan="1" colspan="1">?</td><td rowspan="1" colspan="1">7</td><td rowspan="1" colspan="1">4?</td><td rowspan="1" colspan="1">5</td><td rowspan="1" colspan="1">7</td><td rowspan="1" colspan="1">7</td><td rowspan="1" colspan="1">5?</td><td rowspan="1" colspan="1">?</td><td rowspan="1" colspan="1">5</td><td rowspan="1" colspan="1">?</td></tr><tr><td rowspan="1" colspan="1">Interocular chaetae</td><td rowspan="1" colspan="1">2</td><td rowspan="1" colspan="1">2</td><td rowspan="1" colspan="1">-?</td><td rowspan="1" colspan="1">1</td><td rowspan="1" colspan="1">2</td><td rowspan="1" colspan="1">2</td><td rowspan="1" colspan="1">2?</td><td rowspan="1" colspan="1">-?</td><td rowspan="1" colspan="1">1</td><td rowspan="1" colspan="1">-?</td></tr><tr><td rowspan="1" colspan="1">Frontal head <bold>A1</bold></td><td rowspan="1" colspan="1">+</td><td rowspan="1" colspan="1">+</td><td rowspan="1" colspan="1">+</td><td rowspan="1" colspan="1">+</td><td rowspan="1" colspan="1">-</td><td rowspan="1" colspan="1">+</td><td rowspan="1" colspan="1">+</td><td rowspan="1" colspan="1">+</td><td rowspan="1" colspan="1">-</td><td rowspan="1" colspan="1">+</td></tr><tr><td rowspan="1" colspan="1">Head vertex large spines (total)</td><td rowspan="1" colspan="1">10</td><td rowspan="1" colspan="1">6</td><td rowspan="1" colspan="1">15</td><td rowspan="1" colspan="1">16</td><td rowspan="1" colspan="1">16</td><td rowspan="1" colspan="1">4****</td><td rowspan="1" colspan="1">16</td><td rowspan="1" colspan="1">11</td><td rowspan="1" colspan="1">14 or 16</td><td rowspan="1" colspan="1">16</td></tr><tr><td rowspan="1" colspan="1">Head vertex rough spines</td><td rowspan="1" colspan="1">-?</td><td rowspan="1" colspan="1">-</td><td rowspan="1" colspan="1">+</td><td rowspan="1" colspan="1">+</td><td rowspan="1" colspan="1">+/-</td><td rowspan="1" colspan="1">+/-</td><td rowspan="1" colspan="1">-?</td><td rowspan="1" colspan="1">-?</td><td rowspan="1" colspan="1">+?</td><td rowspan="1" colspan="1">+</td></tr><tr><td rowspan="1" colspan="1">Head frons sec. reduced chaetae</td><td rowspan="1" colspan="1">+</td><td rowspan="1" colspan="1">-</td><td rowspan="1" colspan="1">-?</td><td rowspan="1" colspan="1">-</td><td rowspan="1" colspan="1">-</td><td rowspan="1" colspan="1">+</td><td rowspan="1" colspan="1">-</td><td rowspan="1" colspan="1">-?</td><td rowspan="1" colspan="1">+?</td><td rowspan="1" colspan="1">-</td></tr><tr><td rowspan="1" colspan="1">Head interantennal bifid chaetae (♀)</td><td rowspan="1" colspan="1">-</td><td rowspan="1" colspan="1">-</td><td rowspan="1" colspan="1">-</td><td rowspan="1" colspan="1">-</td><td rowspan="1" colspan="1">+</td><td rowspan="1" colspan="1">-</td><td rowspan="1" colspan="1">-</td><td rowspan="1" colspan="1">-</td><td rowspan="1" colspan="1">-</td><td rowspan="1" colspan="1">-</td></tr><tr><td rowspan="1" colspan="1">Head clypeal <bold>f</bold> line <abbrev xmlns:xlink="http://www.w3.org/1999/xlink" xlink:title="macrochaeta" id="ABBRID0EV2AG" xlink:type="simple">mac</abbrev></td><td rowspan="1" colspan="1">-</td><td rowspan="1" colspan="1">-</td><td rowspan="1" colspan="1">-</td><td rowspan="1" colspan="1">-</td><td rowspan="1" colspan="1">-</td><td rowspan="1" colspan="1">-</td><td rowspan="1" colspan="1">-</td><td rowspan="1" colspan="1">-</td><td rowspan="1" colspan="1">-</td><td rowspan="1" colspan="1">-</td></tr><tr><td rowspan="1" colspan="1">Tr. I n° of spines</td><td rowspan="1" colspan="1">?</td><td rowspan="1" colspan="1">1</td><td rowspan="1" colspan="1">?</td><td rowspan="1" colspan="1">1</td><td rowspan="1" colspan="1">1</td><td rowspan="1" colspan="1">1</td><td rowspan="1" colspan="1">1</td><td rowspan="1" colspan="1">1</td><td rowspan="1" colspan="1">1</td><td rowspan="1" colspan="1">?</td></tr><tr><td rowspan="1" colspan="1">Tr. I spine apex shape</td><td rowspan="1" colspan="1">?</td><td rowspan="1" colspan="1">blunt</td><td rowspan="1" colspan="1">?</td><td rowspan="1" colspan="1">blunt</td><td rowspan="1" colspan="1">capitate</td><td rowspan="1" colspan="1">capitate</td><td rowspan="1" colspan="1">blunt</td><td rowspan="1" colspan="1">blunt</td><td rowspan="1" colspan="1">blunt</td><td rowspan="1" colspan="1">?</td></tr><tr><td rowspan="1" colspan="1">Tr. II spine apex shape</td><td rowspan="1" colspan="1">?</td><td rowspan="1" colspan="1">blunt</td><td rowspan="1" colspan="1">?</td><td rowspan="1" colspan="1">blunt</td><td rowspan="1" colspan="1">capitate</td><td rowspan="1" colspan="1">capitate</td><td rowspan="1" colspan="1">-</td><td rowspan="1" colspan="1">blunt</td><td rowspan="1" colspan="1">blunt</td><td rowspan="1" colspan="1">?</td></tr><tr><td rowspan="1" colspan="1">Tr. III spine apex shape</td><td rowspan="1" colspan="1">?</td><td rowspan="1" colspan="1">blunt</td><td rowspan="1" colspan="1">?</td><td rowspan="1" colspan="1">blunt</td><td rowspan="1" colspan="1">capitate</td><td rowspan="1" colspan="1">capitate</td><td rowspan="1" colspan="1">blunt</td><td rowspan="1" colspan="1">blunt</td><td rowspan="1" colspan="1">blunt</td><td rowspan="1" colspan="1">blunt</td></tr><tr><td rowspan="1" colspan="1">Tr. III regular chaetae</td><td rowspan="1" colspan="1">?</td><td rowspan="1" colspan="1">5</td><td rowspan="1" colspan="1">?</td><td rowspan="1" colspan="1">5</td><td rowspan="1" colspan="1">5</td><td rowspan="1" colspan="1">4</td><td rowspan="1" colspan="1">4</td><td rowspan="1" colspan="1">?</td><td rowspan="1" colspan="1">5</td><td rowspan="1" colspan="1">5</td></tr><tr><td rowspan="1" colspan="1">Tr. III oval organs</td><td rowspan="1" colspan="1">?</td><td rowspan="1" colspan="1">-?</td><td rowspan="1" colspan="1">?</td><td rowspan="1" colspan="1">-?</td><td rowspan="1" colspan="1">2</td><td rowspan="1" colspan="1">2</td><td rowspan="1" colspan="1">-</td><td rowspan="1" colspan="1">?</td><td rowspan="1" colspan="1">?</td><td rowspan="1" colspan="1">-?</td></tr><tr><td rowspan="1" colspan="1">Femur I spine</td><td rowspan="1" colspan="1">?</td><td rowspan="1" colspan="1">+(1)</td><td rowspan="1" colspan="1">?</td><td rowspan="1" colspan="1">?</td><td rowspan="1" colspan="1">+(1)</td><td rowspan="1" colspan="1">+(1)</td><td rowspan="1" colspan="1">+(1)</td><td rowspan="1" colspan="1">?</td><td rowspan="1" colspan="1">+(2)</td><td rowspan="1" colspan="1">?</td></tr><tr><td rowspan="1" colspan="1">Ungues inner tooth</td><td rowspan="1" colspan="1">+</td><td rowspan="1" colspan="1">+</td><td rowspan="1" colspan="1">+</td><td rowspan="1" colspan="1">+</td><td rowspan="1" colspan="1">+</td><td rowspan="1" colspan="1">+</td><td rowspan="1" colspan="1">+</td><td rowspan="1" colspan="1">+</td><td rowspan="1" colspan="1">-</td><td rowspan="1" colspan="1">+</td></tr><tr><td rowspan="1" colspan="1">Ungual tunica</td><td rowspan="1" colspan="1">-**</td><td rowspan="1" colspan="1">+</td><td rowspan="1" colspan="1">+</td><td rowspan="1" colspan="1">+</td><td rowspan="1" colspan="1">+</td><td rowspan="1" colspan="1">+</td><td rowspan="1" colspan="1">+</td><td rowspan="1" colspan="1">+</td><td rowspan="1" colspan="1">+</td><td rowspan="1" colspan="1">+</td></tr><tr><td rowspan="1" colspan="1">Ungual pseudonychia</td><td rowspan="1" colspan="1">weak</td><td rowspan="1" colspan="1">strong</td><td rowspan="1" colspan="1">-</td><td rowspan="1" colspan="1">weak</td><td rowspan="1" colspan="1">strong</td><td rowspan="1" colspan="1">strong</td><td rowspan="1" colspan="1">strong</td><td rowspan="1" colspan="1">strong</td><td rowspan="1" colspan="1">weak</td><td rowspan="1" colspan="1">-</td></tr><tr><td rowspan="1" colspan="1">Unguiculus I internal tooth</td><td rowspan="1" colspan="1">+</td><td rowspan="1" colspan="1">-</td><td rowspan="1" colspan="1">+</td><td rowspan="1" colspan="1">+</td><td rowspan="1" colspan="1">-</td><td rowspan="1" colspan="1">+</td><td rowspan="1" colspan="1">+</td><td rowspan="1" colspan="1">+/-</td><td rowspan="1" colspan="1">+/-</td><td rowspan="1" colspan="1">-</td></tr><tr><td rowspan="1" colspan="1">Unguiculus III apical filament</td><td rowspan="1" colspan="1">thin</td><td rowspan="1" colspan="1">thin</td><td rowspan="1" colspan="1">thin</td><td rowspan="1" colspan="1">thin</td><td rowspan="1" colspan="1">thin</td><td rowspan="1" colspan="1">thin</td><td rowspan="1" colspan="1">thin</td><td rowspan="1" colspan="1">thin?</td><td rowspan="1" colspan="1">thin</td><td rowspan="1" colspan="1">thin</td></tr><tr><td rowspan="1" colspan="1">Unguiculus III filament compared to unguis III</td><td rowspan="1" colspan="1">&lt;</td><td rowspan="1" colspan="1">&lt;</td><td rowspan="1" colspan="1">&lt;</td><td rowspan="1" colspan="1">&lt;</td><td rowspan="1" colspan="1">&lt;</td><td rowspan="1" colspan="1">=</td><td rowspan="1" colspan="1">&gt;</td><td rowspan="1" colspan="1">&lt;</td><td rowspan="1" colspan="1">=</td><td rowspan="1" colspan="1">&lt;</td></tr><tr><td rowspan="1" colspan="1">Large abdomen capitate <abbrev xmlns:xlink="http://www.w3.org/1999/xlink" xlink:title="macrochaeta" id="ABBRID0EVKBG" xlink:type="simple">mac</abbrev></td><td rowspan="1" colspan="1">?</td><td rowspan="1" colspan="1">+</td><td rowspan="1" colspan="1">-</td><td rowspan="1" colspan="1">+</td><td rowspan="1" colspan="1">-</td><td rowspan="1" colspan="1">-</td><td rowspan="1" colspan="1">?</td><td rowspan="1" colspan="1">-</td><td rowspan="1" colspan="1">-</td><td rowspan="1" colspan="1">-</td></tr><tr><td rowspan="1" colspan="1">Female anal valve <bold>mps1</bold> winged</td><td rowspan="1" colspan="1">-</td><td rowspan="1" colspan="1">-</td><td rowspan="1" colspan="1">-</td><td rowspan="1" colspan="1">-</td><td rowspan="1" colspan="1">+</td><td rowspan="1" colspan="1">-</td><td rowspan="1" colspan="1">-</td><td rowspan="1" colspan="1">-</td><td rowspan="1" colspan="1">-</td><td rowspan="1" colspan="1">-</td></tr><tr><td rowspan="1" colspan="1">Female subanal appendage shape</td><td rowspan="1" colspan="1">very long, acuminate, serrated at the middle</td><td rowspan="1" colspan="1">long, acuminate, unilaterally serrated</td><td rowspan="1" colspan="1">long, blunt, apically serrated</td><td rowspan="1" colspan="1">long, acuminate, apically serrated</td><td rowspan="1" colspan="1">long, acuminate, apically serrated</td><td rowspan="1" colspan="1">long, blunt, apically unilaterally serrated</td><td rowspan="1" colspan="1">long, spatulated, apically serrated</td><td rowspan="1" colspan="1">long, acuminate, apically serrated</td><td rowspan="1" colspan="1">long, with a bidentate apex, smooth or apically serrated</td><td rowspan="1" colspan="1">long, acuminate, apically serrated</td></tr><tr><td rowspan="1" colspan="1">Manubrial chaetae</td><td rowspan="1" colspan="1">?</td><td rowspan="1" colspan="1">7</td><td rowspan="1" colspan="1">7</td><td rowspan="1" colspan="1">7</td><td rowspan="1" colspan="1">?</td><td rowspan="1" colspan="1">?</td><td rowspan="1" colspan="1">?</td><td rowspan="1" colspan="1">6</td><td rowspan="1" colspan="1">?</td><td rowspan="1" colspan="1">7</td></tr><tr><td rowspan="1" colspan="1">Dens ventral chaetotaxy</td><td rowspan="1" colspan="1">3,2,2…1 or<break/> 3,2…1</td><td rowspan="1" colspan="1">4,2…1</td><td rowspan="1" colspan="1">3,1…1</td><td rowspan="1" colspan="1">2,2…1</td><td rowspan="1" colspan="1">3,2…1</td><td rowspan="1" colspan="1">3…1 or<break/> 2…1</td><td rowspan="1" colspan="1">2,2…1</td><td rowspan="1" colspan="1">3,2....1</td><td rowspan="1" colspan="1">2,2…1***</td><td rowspan="1" colspan="1">3,2…1</td></tr><tr><td rowspan="1" colspan="1">Dens dorsal chaetae</td><td rowspan="1" colspan="1">17–18</td><td rowspan="1" colspan="1">16</td><td rowspan="1" colspan="1">15</td><td rowspan="1" colspan="1">19</td><td rowspan="1" colspan="1">20</td><td rowspan="1" colspan="1">17</td><td rowspan="1" colspan="1">24</td><td rowspan="1" colspan="1">13</td><td rowspan="1" colspan="1">13***</td><td rowspan="1" colspan="1">17</td></tr><tr><td rowspan="1" colspan="1">Prominent mucronal notch</td><td rowspan="1" colspan="1">+</td><td rowspan="1" colspan="1">+</td><td rowspan="1" colspan="1">+</td><td rowspan="1" colspan="1">+</td><td rowspan="1" colspan="1">+</td><td rowspan="1" colspan="1">+</td><td rowspan="1" colspan="1">+</td><td rowspan="1" colspan="1">+</td><td rowspan="1" colspan="1">+</td><td rowspan="1" colspan="1">+</td></tr></tbody></table><table-wrap-foot><fn><p>Data based on the original descriptions, with exception of <italic><tp:taxon-name><tp:taxon-name-part taxon-name-part-type="genus" reg="Szeptyckitheca">S.</tp:taxon-name-part><tp:taxon-name-part taxon-name-part-type="species" reg="santiagoi">santiagoi</tp:taxon-name-part></tp:taxon-name></italic>, which was based on <xref ref-type="bibr" rid="B43">Yosii (1959)</xref> and <xref ref-type="bibr" rid="B30">Lawrence (1968)</xref>. Legends: ‘sec.’ secondarily, ‘Tr.’ trochanter; ‘+’ present; ‘-’ absent; ‘~’ about; ‘=’ subequal; ‘&gt;’ surpassing the tip of unguis; ‘&lt;’ not reaching the tip of unguis; ‘?’ unknown, unclear data; ‘*’ = including the peculiar small sensilla on cavities outside the apical organ; ‘**’ = ungues I and II without tunica, unguis III possibly with a small distal rudiment; ‘***’ = we considered dental chaetae as described by <xref ref-type="bibr" rid="B43">Yosii (1959)</xref>, since <xref ref-type="bibr" rid="B30">Lawrence’s (1968)</xref> redescription is imprecise regarding this feature and may be mistaken; ‘****’ = the large head vertex spines of <italic><tp:taxon-name><tp:taxon-name-part taxon-name-part-type="genus" reg="Szeptyckitheca">S.</tp:taxon-name-part><tp:taxon-name-part taxon-name-part-type="species" reg="koreana">koreana</tp:taxon-name-part></tp:taxon-name></italic>, comb. nov. are mixed with large curved rough <abbrev xmlns:xlink="http://www.w3.org/1999/xlink" xlink:title="macrochaeta" id="ABBRID0EVTBG" xlink:type="simple">mac</abbrev>.</p></fn></table-wrap-foot></table-wrap></tp:treatment-sec><ref-list><ref id="B5"><mixed-citation xmlns:xlink="http://www.w3.org/1999/xlink" xlink:type="simple"><person-group><name name-style="western"><surname>Betsch</surname><given-names>JM</given-names></name></person-group> (<year>1965</year>) <article-title>Collemboles Symphypléones de la Jamaique.</article-title><source>Revue d’écologie et de biologie du sol</source><volume>2</volume>: <fpage>439</fpage>–<lpage>451</lpage>.</mixed-citation></ref><ref id="B39"><mixed-citation xmlns:xlink="http://www.w3.org/1999/xlink" xlink:type="simple"><person-group><name name-style="western"><surname>Snider</surname><given-names>RJ</given-names></name></person-group> (<year>1978</year>) <article-title>New species of <tp:taxon-name><tp:taxon-name-part taxon-name-part-type="family">Sminthuridae</tp:taxon-name-part></tp:taxon-name> from North America (<tp:taxon-name><tp:taxon-name-part taxon-name-part-type="order">Collembola</tp:taxon-name-part></tp:taxon-name>: <tp:taxon-name><tp:taxon-name-part taxon-name-part-type="order">Symphypleona</tp:taxon-name-part></tp:taxon-name>).</article-title><source>Great Lakes Entomologist</source><volume>11</volume>: <fpage>217</fpage>–<lpage>241</lpage>. <ext-link xlink:href="10.22543/0090-0222.1342" ext-link-type="doi" xlink:type="simple">https://doi.org/10.22543/0090-0222.1342</ext-link></mixed-citation></ref><ref id="B43"><mixed-citation xmlns:xlink="http://www.w3.org/1999/xlink" xlink:type="simple"><person-group><name name-style="western"><surname>Yosii</surname><given-names>R</given-names></name></person-group> (<year>1959</year>) <article-title>Studies on the Collembolan Fauna of Malay and Singapore with special reference to the Genera: <italic><tp:taxon-name><tp:taxon-name-part taxon-name-part-type="genus">Lobella</tp:taxon-name-part></tp:taxon-name></italic>, <italic><tp:taxon-name><tp:taxon-name-part taxon-name-part-type="genus">Lepidocyrtus</tp:taxon-name-part></tp:taxon-name></italic> and <italic><tp:taxon-name><tp:taxon-name-part taxon-name-part-type="genus">Callyntrura</tp:taxon-name-part></tp:taxon-name></italic>.</article-title><source>Contributions of the Biology Laboratory of Kyoto University</source><volume>10</volume>: <fpage>1</fpage>–<lpage>65</lpage>. <ext-link xlink:href="10.5134/176436" ext-link-type="doi" xlink:type="simple">https://doi.org/10.5134/176436</ext-link></mixed-citation></ref><ref id="B30"><mixed-citation xmlns:xlink="http://www.w3.org/1999/xlink" xlink:type="simple"><person-group><name name-style="western"><surname>Lawrence</surname><given-names>PN</given-names></name></person-group> (<year>1968</year>) <article-title>South Pacific <tp:taxon-name><tp:taxon-name-part taxon-name-part-type="order">Symphypleona</tp:taxon-name-part></tp:taxon-name> (<tp:taxon-name><tp:taxon-name-part taxon-name-part-type="order">Collembola</tp:taxon-name-part></tp:taxon-name>).</article-title><source>Pacific Insects</source><volume>10</volume>: <fpage>325</fpage>–<lpage>340</lpage>.</mixed-citation></ref></ref-list></tp:taxon-treatment>
