# Supplementary material for: ﻿Revisiting Szeptyckitheca Betsch & Weiner (Collembola, Symphypleona, Sminthuridae): new species, updated diagnoses, and a key
Source: Zookeys. 2023 Dec 12;1186:139–74. doi: 10.3897/zookeys.1186.111837 (PMC10836421; doi:10.3897/zookeys.1186.111837)
Supplement: XML Treatment for Szeptyckitheca boneti [file zookeys.1186.111837-treatment3.xml]

<!DOCTYPE tp:taxon-treatment
  PUBLIC "-//TaxonX//DTD Taxonomic Treatment Publishing DTD v0 20100105//EN" "tax-treatment-NSO.dtd">
<tp:taxon-treatment xmlns:tp="http://www.plazi.org/taxpub"><tp:treatment-meta><kwd-group><label>Taxon classification</label><kwd>
                <named-content content-type="kingdom">Animalia</named-content>
              </kwd><kwd>
                <named-content content-type="order">Symphypleona</named-content>
              </kwd><kwd>
                <named-content content-type="family">Sminthuridae</named-content>
              </kwd></kwd-group><mixed-citation publication-type="journal"><person-group><name><surname>Bellini</surname><given-names>Bruno Cavalcante</given-names></name><name><surname>Oliveira</surname><given-names>Mariana Fernandes De</given-names></name><name><surname>Weiner</surname><given-names>Wanda Maria</given-names></name><name><surname>Nunes</surname><given-names>Rudy Camilo</given-names></name><name><surname>Medeiros</surname><given-names>Gleyce Da Silva</given-names></name></person-group><article-title>﻿Revisiting <italic><tp:taxon-name><tp:taxon-name-part taxon-name-part-type="genus" reg="Szeptyckitheca">Szeptyckitheca</tp:taxon-name-part></tp:taxon-name></italic> Betsch &amp; Weiner (<tp:taxon-name><tp:taxon-name-part taxon-name-part-type="order">Collembola</tp:taxon-name-part></tp:taxon-name>, <tp:taxon-name><tp:taxon-name-part taxon-name-part-type="order">Symphypleona</tp:taxon-name-part></tp:taxon-name>, <tp:taxon-name><tp:taxon-name-part taxon-name-part-type="family">Sminthuridae</tp:taxon-name-part></tp:taxon-name>): new species, updated diagnoses, and a key</article-title><source>Zookeys</source><day>12</day><month>12</month><year>2023</year><volume>1186</volume><fpage>139</fpage><lpage>174</lpage><pub-id pub-id-type="doi">10.3897/zookeys.1186.111837</pub-id></mixed-citation></tp:treatment-meta><tp:nomenclature><label>﻿</label><tp:taxon-name>
              <object-id xmlns:xlink="http://www.w3.org/1999/xlink" content-type="arpha" xlink:type="simple">79355B19-BB4B-5971-9ACC-97F04889F5B8</object-id>
              <tp:taxon-name-part taxon-name-part-type="genus" reg="Szeptyckitheca">Szeptyckitheca</tp:taxon-name-part>
              <tp:taxon-name-part taxon-name-part-type="species" reg="boneti">boneti</tp:taxon-name-part>
            </tp:taxon-name><tp:taxon-authority>(Denis, 1948)</tp:taxon-authority><tp:nomenclature-citation-list><tp:nomenclature-citation><tp:taxon-name>
                  <tp:taxon-name-part taxon-name-part-type="genus" reg="Szeptyckitheca"/>
                  <tp:taxon-name-part taxon-name-part-type="species" reg="boneti"/>
                </tp:taxon-name><comment><italic>Sminthurus Boneti</italic> [sic] Denis, 1948: 298. </comment></tp:nomenclature-citation></tp:nomenclature-citation-list></tp:nomenclature><tp:treatment-sec sec-type="diagnosis" id="SECID0ETZBG"><title>Diagnosis.</title><p>Dorso-posterior head and dorsal trunk blackish to purplish-red, legs and antennae weakly pigmented, ventral side pale. <abbrev xmlns:xlink="http://www.w3.org/1999/xlink" xlink:title="antennal segment" id="ABBRID0EZZBG" xlink:type="simple">Ant</abbrev>. IV with 10–12 subsegments; <abbrev xmlns:xlink="http://www.w3.org/1999/xlink" xlink:title="antennal segment" id="ABBRID0E4ZBG" xlink:type="simple">Ant</abbrev>. III with 24 chaetae other than the sensory clubs, including two peculiar small sensilla within cavities. Eyepatches with two regular interocular chaetae each. Head vertex with a total of ten large spines, two of them unpaired; unpaired chaeta <bold>A1</bold> present; secondarily reduced chaetae near the spines present. Ungues with a single inner tooth, without tunica (unguis III possibly with a small distal rudiment of tunica) and with a weakly developed pseudonychia; unguiculus I with the internal tooth; unguiculus III filament thin and not reaching the tip of the unguis III. Female with a very long subanal appendage (surpassing the dorsal anal valve), acuminate, feathered (serrated) at the middle region on its both edges. Dens ventral chaetotaxy formula from the apex to the base as: 3,2…1 or 3,2,2…1, dorsal chaetotaxy with 17 or 18 chaetae; mucronal notch prominent (adapted from <xref ref-type="bibr" rid="B21">Denis 1948</xref>).</p></tp:treatment-sec><tp:treatment-sec sec-type="remarks" id="SECID0EH1BG"><title>Remarks.</title><p><italic><tp:taxon-name><tp:taxon-name-part taxon-name-part-type="genus" reg="Szeptyckitheca">Szeptyckitheca</tp:taxon-name-part><tp:taxon-name-part taxon-name-part-type="species" reg="boneti">boneti</tp:taxon-name-part></tp:taxon-name></italic> is unique compared to all its congeners by the very long subanal appendages of the females, surpassing the dorsal anal valves. However, we could not find any data on the species legs chaetotaxy, especially the presence and shape of the trochanteral spines. Apparently the species was revised by Betsch (<xref ref-type="bibr" rid="B6">Betsch 1980</xref>; <xref ref-type="bibr" rid="B9">Betsch and Weiner 2009</xref>) before its inclusion in the genus, but it is in need of redescription, since many important data on its morphology are unknown (see Table <xref ref-type="table" rid="T2">2</xref>).</p></tp:treatment-sec><tp:treatment-sec sec-type="habitat" id="SECID0EE2BG"><title>Habitat.</title><p>Specimens were found in bushes (<xref ref-type="bibr" rid="B21">Denis 1948</xref>).</p></tp:treatment-sec><tp:treatment-sec sec-type="distribution" id="SECID0EO2BG"><title>Known distribution.</title><p>Vietnam (<xref ref-type="bibr" rid="B21">Denis 1948</xref>).</p></tp:treatment-sec><tp:treatment-sec><!--Section generated to contain objects referenced in tp:taxon-treatment.--><table-wrap id="T2" position="float" orientation="portrait"><label>Table 2.</label><caption><p>Main features of <italic><tp:taxon-name><tp:taxon-name-part taxon-name-part-type="genus" reg="Szeptyckitheca">Szeptyckitheca</tp:taxon-name-part></tp:taxon-name></italic> species from the Old World.</p></caption><table id="TID0E3NCI" rules="all"><tbody><tr><th rowspan="1" colspan="1">Species / features</th><th rowspan="1" colspan="1">
                      <italic>
                        <tp:taxon-name><tp:taxon-name-part taxon-name-part-type="genus" reg="Szeptyckitheca">S.</tp:taxon-name-part><tp:taxon-name-part taxon-name-part-type="species" reg="boneti">boneti</tp:taxon-name-part></tp:taxon-name>
                      </italic>
                    </th><th rowspan="1" colspan="1">
                      <italic>
                        <tp:taxon-name><tp:taxon-name-part taxon-name-part-type="genus" reg="Szeptyckitheca">S.</tp:taxon-name-part><tp:taxon-name-part taxon-name-part-type="species" reg="coerulea">coerulea</tp:taxon-name-part></tp:taxon-name>
                      </italic>
                    </th><th rowspan="1" colspan="1">
                      <italic>
                        <tp:taxon-name><tp:taxon-name-part taxon-name-part-type="genus" reg="Szeptyckitheca">S.</tp:taxon-name-part><tp:taxon-name-part taxon-name-part-type="species" reg="formosana">formosana</tp:taxon-name-part></tp:taxon-name>
                      </italic>
                    </th><th rowspan="1" colspan="1">
                      <italic>
                        <tp:taxon-name><tp:taxon-name-part taxon-name-part-type="genus" reg="Szeptyckitheca">S.</tp:taxon-name-part><tp:taxon-name-part taxon-name-part-type="species" reg="implicata">implicata</tp:taxon-name-part></tp:taxon-name>
                      </italic>
                    </th><th rowspan="1" colspan="1">
                      <italic>
                        <tp:taxon-name><tp:taxon-name-part taxon-name-part-type="genus" reg="Szeptyckitheca">S.</tp:taxon-name-part><tp:taxon-name-part taxon-name-part-type="species" reg="kesongensis">kesongensis</tp:taxon-name-part></tp:taxon-name>
                      </italic>
                    </th><th rowspan="1" colspan="1">
                      <italic>
                        <tp:taxon-name><tp:taxon-name-part taxon-name-part-type="genus" reg="Szeptyckitheca">S.</tp:taxon-name-part><tp:taxon-name-part taxon-name-part-type="species" reg="koreana">koreana</tp:taxon-name-part></tp:taxon-name>
                      </italic>
                    </th><th rowspan="1" colspan="1">
                      <italic>
                        <tp:taxon-name><tp:taxon-name-part taxon-name-part-type="genus" reg="Szeptyckitheca">S.</tp:taxon-name-part><tp:taxon-name-part taxon-name-part-type="species" reg="machadoi">machadoi</tp:taxon-name-part></tp:taxon-name>
                      </italic>
                    </th><th rowspan="1" colspan="1">
                      <italic>
                        <tp:taxon-name><tp:taxon-name-part taxon-name-part-type="genus" reg="Szeptyckitheca">S.</tp:taxon-name-part><tp:taxon-name-part taxon-name-part-type="species" reg="nepalica">nepalica</tp:taxon-name-part></tp:taxon-name>
                      </italic>
                    </th><th rowspan="1" colspan="1">
                      <italic>
                        <tp:taxon-name><tp:taxon-name-part taxon-name-part-type="genus" reg="Szeptyckitheca">S.</tp:taxon-name-part><tp:taxon-name-part taxon-name-part-type="species" reg="santiagoi">santiagoi</tp:taxon-name-part></tp:taxon-name>
                      </italic>
                    </th><th rowspan="1" colspan="1">
                      <italic>
                        <tp:taxon-name><tp:taxon-name-part taxon-name-part-type="genus" reg="Szeptyckitheca">S.</tp:taxon-name-part><tp:taxon-name-part taxon-name-part-type="species" reg="spinimucronata">spinimucronata</tp:taxon-name-part></tp:taxon-name>
                      </italic>
                    </th></tr><tr><td rowspan="1" colspan="1">Trunk color pattern</td><td rowspan="1" colspan="1">dorsally black or purplish-red</td><td rowspan="1" colspan="1">bluish with white spots</td><td rowspan="1" colspan="1">dorsally yellowish with lateral sides purplish</td><td rowspan="1" colspan="1">dark yellowish with purple stripes and spots</td><td rowspan="1" colspan="1">pale</td><td rowspan="1" colspan="1">lateral large abdomen violet</td><td rowspan="1" colspan="1">with transversal stripes and spots of dark pigment</td><td rowspan="1" colspan="1">pale, with diffused pigment and violet patches</td><td rowspan="1" colspan="1">variable, usually laterally dark and dorsally pale</td><td rowspan="1" colspan="1">whitish, with diffused fields of purple pigment</td></tr><tr><td rowspan="1" colspan="1"><abbrev xmlns:xlink="http://www.w3.org/1999/xlink" xlink:title="antennal segment" id="ABBRID0ECPAG" xlink:type="simple">Ant</abbrev>. IV subsegments</td><td rowspan="1" colspan="1">10–12</td><td rowspan="1" colspan="1">9–10</td><td rowspan="1" colspan="1">9–10</td><td rowspan="1" colspan="1">11</td><td rowspan="1" colspan="1">10</td><td rowspan="1" colspan="1">9</td><td rowspan="1" colspan="1">10</td><td rowspan="1" colspan="1">10</td><td rowspan="1" colspan="1">10</td><td rowspan="1" colspan="1">~10</td></tr><tr><td rowspan="1" colspan="1"><abbrev xmlns:xlink="http://www.w3.org/1999/xlink" xlink:title="antennal segment" id="ABBRID0EJQAG" xlink:type="simple">Ant</abbrev>. III chaetae</td><td rowspan="1" colspan="1">24*</td><td rowspan="1" colspan="1">?</td><td rowspan="1" colspan="1">?</td><td rowspan="1" colspan="1">?</td><td rowspan="1" colspan="1">23</td><td rowspan="1" colspan="1">23</td><td rowspan="1" colspan="1">21*</td><td rowspan="1" colspan="1">?</td><td rowspan="1" colspan="1">15?</td><td rowspan="1" colspan="1">?</td></tr><tr><td rowspan="1" colspan="1"><abbrev xmlns:xlink="http://www.w3.org/1999/xlink" xlink:title="antennal segment" id="ABBRID0EQRAG" xlink:type="simple">Ant</abbrev>. II chaetae</td><td rowspan="1" colspan="1">?</td><td rowspan="1" colspan="1">15–16</td><td rowspan="1" colspan="1">?</td><td rowspan="1" colspan="1">&gt;8</td><td rowspan="1" colspan="1">16</td><td rowspan="1" colspan="1">16</td><td rowspan="1" colspan="1">15*</td><td rowspan="1" colspan="1">?</td><td rowspan="1" colspan="1">15?</td><td rowspan="1" colspan="1">?</td></tr><tr><td rowspan="1" colspan="1"><abbrev xmlns:xlink="http://www.w3.org/1999/xlink" xlink:title="antennal segment" id="ABBRID0EXSAG" xlink:type="simple">Ant</abbrev>. II long chaetae</td><td rowspan="1" colspan="1">?</td><td rowspan="1" colspan="1">-?</td><td rowspan="1" colspan="1">?</td><td rowspan="1" colspan="1">-</td><td rowspan="1" colspan="1">-</td><td rowspan="1" colspan="1">-</td><td rowspan="1" colspan="1">4</td><td rowspan="1" colspan="1">-?</td><td rowspan="1" colspan="1">1</td><td rowspan="1" colspan="1">?</td></tr><tr><td rowspan="1" colspan="1"><abbrev xmlns:xlink="http://www.w3.org/1999/xlink" xlink:title="antennal segment" id="ABBRID0E5TAG" xlink:type="simple">Ant</abbrev>. I chaetae</td><td rowspan="1" colspan="1">?</td><td rowspan="1" colspan="1">7</td><td rowspan="1" colspan="1">4?</td><td rowspan="1" colspan="1">5</td><td rowspan="1" colspan="1">7</td><td rowspan="1" colspan="1">7</td><td rowspan="1" colspan="1">5?</td><td rowspan="1" colspan="1">?</td><td rowspan="1" colspan="1">5</td><td rowspan="1" colspan="1">?</td></tr><tr><td rowspan="1" colspan="1">Interocular chaetae</td><td rowspan="1" colspan="1">2</td><td rowspan="1" colspan="1">2</td><td rowspan="1" colspan="1">-?</td><td rowspan="1" colspan="1">1</td><td rowspan="1" colspan="1">2</td><td rowspan="1" colspan="1">2</td><td rowspan="1" colspan="1">2?</td><td rowspan="1" colspan="1">-?</td><td rowspan="1" colspan="1">1</td><td rowspan="1" colspan="1">-?</td></tr><tr><td rowspan="1" colspan="1">Frontal head <bold>A1</bold></td><td rowspan="1" colspan="1">+</td><td rowspan="1" colspan="1">+</td><td rowspan="1" colspan="1">+</td><td rowspan="1" colspan="1">+</td><td rowspan="1" colspan="1">-</td><td rowspan="1" colspan="1">+</td><td rowspan="1" colspan="1">+</td><td rowspan="1" colspan="1">+</td><td rowspan="1" colspan="1">-</td><td rowspan="1" colspan="1">+</td></tr><tr><td rowspan="1" colspan="1">Head vertex large spines (total)</td><td rowspan="1" colspan="1">10</td><td rowspan="1" colspan="1">6</td><td rowspan="1" colspan="1">15</td><td rowspan="1" colspan="1">16</td><td rowspan="1" colspan="1">16</td><td rowspan="1" colspan="1">4****</td><td rowspan="1" colspan="1">16</td><td rowspan="1" colspan="1">11</td><td rowspan="1" colspan="1">14 or 16</td><td rowspan="1" colspan="1">16</td></tr><tr><td rowspan="1" colspan="1">Head vertex rough spines</td><td rowspan="1" colspan="1">-?</td><td rowspan="1" colspan="1">-</td><td rowspan="1" colspan="1">+</td><td rowspan="1" colspan="1">+</td><td rowspan="1" colspan="1">+/-</td><td rowspan="1" colspan="1">+/-</td><td rowspan="1" colspan="1">-?</td><td rowspan="1" colspan="1">-?</td><td rowspan="1" colspan="1">+?</td><td rowspan="1" colspan="1">+</td></tr><tr><td rowspan="1" colspan="1">Head frons sec. reduced chaetae</td><td rowspan="1" colspan="1">+</td><td rowspan="1" colspan="1">-</td><td rowspan="1" colspan="1">-?</td><td rowspan="1" colspan="1">-</td><td rowspan="1" colspan="1">-</td><td rowspan="1" colspan="1">+</td><td rowspan="1" colspan="1">-</td><td rowspan="1" colspan="1">-?</td><td rowspan="1" colspan="1">+?</td><td rowspan="1" colspan="1">-</td></tr><tr><td rowspan="1" colspan="1">Head interantennal bifid chaetae (♀)</td><td rowspan="1" colspan="1">-</td><td rowspan="1" colspan="1">-</td><td rowspan="1" colspan="1">-</td><td rowspan="1" colspan="1">-</td><td rowspan="1" colspan="1">+</td><td rowspan="1" colspan="1">-</td><td rowspan="1" colspan="1">-</td><td rowspan="1" colspan="1">-</td><td rowspan="1" colspan="1">-</td><td rowspan="1" colspan="1">-</td></tr><tr><td rowspan="1" colspan="1">Head clypeal <bold>f</bold> line <abbrev xmlns:xlink="http://www.w3.org/1999/xlink" xlink:title="macrochaeta" id="ABBRID0EV2AG" xlink:type="simple">mac</abbrev></td><td rowspan="1" colspan="1">-</td><td rowspan="1" colspan="1">-</td><td rowspan="1" colspan="1">-</td><td rowspan="1" colspan="1">-</td><td rowspan="1" colspan="1">-</td><td rowspan="1" colspan="1">-</td><td rowspan="1" colspan="1">-</td><td rowspan="1" colspan="1">-</td><td rowspan="1" colspan="1">-</td><td rowspan="1" colspan="1">-</td></tr><tr><td rowspan="1" colspan="1">Tr. I n° of spines</td><td rowspan="1" colspan="1">?</td><td rowspan="1" colspan="1">1</td><td rowspan="1" colspan="1">?</td><td rowspan="1" colspan="1">1</td><td rowspan="1" colspan="1">1</td><td rowspan="1" colspan="1">1</td><td rowspan="1" colspan="1">1</td><td rowspan="1" colspan="1">1</td><td rowspan="1" colspan="1">1</td><td rowspan="1" colspan="1">?</td></tr><tr><td rowspan="1" colspan="1">Tr. I spine apex shape</td><td rowspan="1" colspan="1">?</td><td rowspan="1" colspan="1">blunt</td><td rowspan="1" colspan="1">?</td><td rowspan="1" colspan="1">blunt</td><td rowspan="1" colspan="1">capitate</td><td rowspan="1" colspan="1">capitate</td><td rowspan="1" colspan="1">blunt</td><td rowspan="1" colspan="1">blunt</td><td rowspan="1" colspan="1">blunt</td><td rowspan="1" colspan="1">?</td></tr><tr><td rowspan="1" colspan="1">Tr. II spine apex shape</td><td rowspan="1" colspan="1">?</td><td rowspan="1" colspan="1">blunt</td><td rowspan="1" colspan="1">?</td><td rowspan="1" colspan="1">blunt</td><td rowspan="1" colspan="1">capitate</td><td rowspan="1" colspan="1">capitate</td><td rowspan="1" colspan="1">-</td><td rowspan="1" colspan="1">blunt</td><td rowspan="1" colspan="1">blunt</td><td rowspan="1" colspan="1">?</td></tr><tr><td rowspan="1" colspan="1">Tr. III spine apex shape</td><td rowspan="1" colspan="1">?</td><td rowspan="1" colspan="1">blunt</td><td rowspan="1" colspan="1">?</td><td rowspan="1" colspan="1">blunt</td><td rowspan="1" colspan="1">capitate</td><td rowspan="1" colspan="1">capitate</td><td rowspan="1" colspan="1">blunt</td><td rowspan="1" colspan="1">blunt</td><td rowspan="1" colspan="1">blunt</td><td rowspan="1" colspan="1">blunt</td></tr><tr><td rowspan="1" colspan="1">Tr. III regular chaetae</td><td rowspan="1" colspan="1">?</td><td rowspan="1" colspan="1">5</td><td rowspan="1" colspan="1">?</td><td rowspan="1" colspan="1">5</td><td rowspan="1" colspan="1">5</td><td rowspan="1" colspan="1">4</td><td rowspan="1" colspan="1">4</td><td rowspan="1" colspan="1">?</td><td rowspan="1" colspan="1">5</td><td rowspan="1" colspan="1">5</td></tr><tr><td rowspan="1" colspan="1">Tr. III oval organs</td><td rowspan="1" colspan="1">?</td><td rowspan="1" colspan="1">-?</td><td rowspan="1" colspan="1">?</td><td rowspan="1" colspan="1">-?</td><td rowspan="1" colspan="1">2</td><td rowspan="1" colspan="1">2</td><td rowspan="1" colspan="1">-</td><td rowspan="1" colspan="1">?</td><td rowspan="1" colspan="1">?</td><td rowspan="1" colspan="1">-?</td></tr><tr><td rowspan="1" colspan="1">Femur I spine</td><td rowspan="1" colspan="1">?</td><td rowspan="1" colspan="1">+(1)</td><td rowspan="1" colspan="1">?</td><td rowspan="1" colspan="1">?</td><td rowspan="1" colspan="1">+(1)</td><td rowspan="1" colspan="1">+(1)</td><td rowspan="1" colspan="1">+(1)</td><td rowspan="1" colspan="1">?</td><td rowspan="1" colspan="1">+(2)</td><td rowspan="1" colspan="1">?</td></tr><tr><td rowspan="1" colspan="1">Ungues inner tooth</td><td rowspan="1" colspan="1">+</td><td rowspan="1" colspan="1">+</td><td rowspan="1" colspan="1">+</td><td rowspan="1" colspan="1">+</td><td rowspan="1" colspan="1">+</td><td rowspan="1" colspan="1">+</td><td rowspan="1" colspan="1">+</td><td rowspan="1" colspan="1">+</td><td rowspan="1" colspan="1">-</td><td rowspan="1" colspan="1">+</td></tr><tr><td rowspan="1" colspan="1">Ungual tunica</td><td rowspan="1" colspan="1">-**</td><td rowspan="1" colspan="1">+</td><td rowspan="1" colspan="1">+</td><td rowspan="1" colspan="1">+</td><td rowspan="1" colspan="1">+</td><td rowspan="1" colspan="1">+</td><td rowspan="1" colspan="1">+</td><td rowspan="1" colspan="1">+</td><td rowspan="1" colspan="1">+</td><td rowspan="1" colspan="1">+</td></tr><tr><td rowspan="1" colspan="1">Ungual pseudonychia</td><td rowspan="1" colspan="1">weak</td><td rowspan="1" colspan="1">strong</td><td rowspan="1" colspan="1">-</td><td rowspan="1" colspan="1">weak</td><td rowspan="1" colspan="1">strong</td><td rowspan="1" colspan="1">strong</td><td rowspan="1" colspan="1">strong</td><td rowspan="1" colspan="1">strong</td><td rowspan="1" colspan="1">weak</td><td rowspan="1" colspan="1">-</td></tr><tr><td rowspan="1" colspan="1">Unguiculus I internal tooth</td><td rowspan="1" colspan="1">+</td><td rowspan="1" colspan="1">-</td><td rowspan="1" colspan="1">+</td><td rowspan="1" colspan="1">+</td><td rowspan="1" colspan="1">-</td><td rowspan="1" colspan="1">+</td><td rowspan="1" colspan="1">+</td><td rowspan="1" colspan="1">+/-</td><td rowspan="1" colspan="1">+/-</td><td rowspan="1" colspan="1">-</td></tr><tr><td rowspan="1" colspan="1">Unguiculus III apical filament</td><td rowspan="1" colspan="1">thin</td><td rowspan="1" colspan="1">thin</td><td rowspan="1" colspan="1">thin</td><td rowspan="1" colspan="1">thin</td><td rowspan="1" colspan="1">thin</td><td rowspan="1" colspan="1">thin</td><td rowspan="1" colspan="1">thin</td><td rowspan="1" colspan="1">thin?</td><td rowspan="1" colspan="1">thin</td><td rowspan="1" colspan="1">thin</td></tr><tr><td rowspan="1" colspan="1">Unguiculus III filament compared to unguis III</td><td rowspan="1" colspan="1">&lt;</td><td rowspan="1" colspan="1">&lt;</td><td rowspan="1" colspan="1">&lt;</td><td rowspan="1" colspan="1">&lt;</td><td rowspan="1" colspan="1">&lt;</td><td rowspan="1" colspan="1">=</td><td rowspan="1" colspan="1">&gt;</td><td rowspan="1" colspan="1">&lt;</td><td rowspan="1" colspan="1">=</td><td rowspan="1" colspan="1">&lt;</td></tr><tr><td rowspan="1" colspan="1">Large abdomen capitate <abbrev xmlns:xlink="http://www.w3.org/1999/xlink" xlink:title="macrochaeta" id="ABBRID0EVKBG" xlink:type="simple">mac</abbrev></td><td rowspan="1" colspan="1">?</td><td rowspan="1" colspan="1">+</td><td rowspan="1" colspan="1">-</td><td rowspan="1" colspan="1">+</td><td rowspan="1" colspan="1">-</td><td rowspan="1" colspan="1">-</td><td rowspan="1" colspan="1">?</td><td rowspan="1" colspan="1">-</td><td rowspan="1" colspan="1">-</td><td rowspan="1" colspan="1">-</td></tr><tr><td rowspan="1" colspan="1">Female anal valve <bold>mps1</bold> winged</td><td rowspan="1" colspan="1">-</td><td rowspan="1" colspan="1">-</td><td rowspan="1" colspan="1">-</td><td rowspan="1" colspan="1">-</td><td rowspan="1" colspan="1">+</td><td rowspan="1" colspan="1">-</td><td rowspan="1" colspan="1">-</td><td rowspan="1" colspan="1">-</td><td rowspan="1" colspan="1">-</td><td rowspan="1" colspan="1">-</td></tr><tr><td rowspan="1" colspan="1">Female subanal appendage shape</td><td rowspan="1" colspan="1">very long, acuminate, serrated at the middle</td><td rowspan="1" colspan="1">long, acuminate, unilaterally serrated</td><td rowspan="1" colspan="1">long, blunt, apically serrated</td><td rowspan="1" colspan="1">long, acuminate, apically serrated</td><td rowspan="1" colspan="1">long, acuminate, apically serrated</td><td rowspan="1" colspan="1">long, blunt, apically unilaterally serrated</td><td rowspan="1" colspan="1">long, spatulated, apically serrated</td><td rowspan="1" colspan="1">long, acuminate, apically serrated</td><td rowspan="1" colspan="1">long, with a bidentate apex, smooth or apically serrated</td><td rowspan="1" colspan="1">long, acuminate, apically serrated</td></tr><tr><td rowspan="1" colspan="1">Manubrial chaetae</td><td rowspan="1" colspan="1">?</td><td rowspan="1" colspan="1">7</td><td rowspan="1" colspan="1">7</td><td rowspan="1" colspan="1">7</td><td rowspan="1" colspan="1">?</td><td rowspan="1" colspan="1">?</td><td rowspan="1" colspan="1">?</td><td rowspan="1" colspan="1">6</td><td rowspan="1" colspan="1">?</td><td rowspan="1" colspan="1">7</td></tr><tr><td rowspan="1" colspan="1">Dens ventral chaetotaxy</td><td rowspan="1" colspan="1">3,2,2…1 or<break/> 3,2…1</td><td rowspan="1" colspan="1">4,2…1</td><td rowspan="1" colspan="1">3,1…1</td><td rowspan="1" colspan="1">2,2…1</td><td rowspan="1" colspan="1">3,2…1</td><td rowspan="1" colspan="1">3…1 or<break/> 2…1</td><td rowspan="1" colspan="1">2,2…1</td><td rowspan="1" colspan="1">3,2....1</td><td rowspan="1" colspan="1">2,2…1***</td><td rowspan="1" colspan="1">3,2…1</td></tr><tr><td rowspan="1" colspan="1">Dens dorsal chaetae</td><td rowspan="1" colspan="1">17–18</td><td rowspan="1" colspan="1">16</td><td rowspan="1" colspan="1">15</td><td rowspan="1" colspan="1">19</td><td rowspan="1" colspan="1">20</td><td rowspan="1" colspan="1">17</td><td rowspan="1" colspan="1">24</td><td rowspan="1" colspan="1">13</td><td rowspan="1" colspan="1">13***</td><td rowspan="1" colspan="1">17</td></tr><tr><td rowspan="1" colspan="1">Prominent mucronal notch</td><td rowspan="1" colspan="1">+</td><td rowspan="1" colspan="1">+</td><td rowspan="1" colspan="1">+</td><td rowspan="1" colspan="1">+</td><td rowspan="1" colspan="1">+</td><td rowspan="1" colspan="1">+</td><td rowspan="1" colspan="1">+</td><td rowspan="1" colspan="1">+</td><td rowspan="1" colspan="1">+</td><td rowspan="1" colspan="1">+</td></tr></tbody></table><table-wrap-foot><fn><p>Data based on the original descriptions, with exception of <italic><tp:taxon-name><tp:taxon-name-part taxon-name-part-type="genus" reg="Szeptyckitheca">S.</tp:taxon-name-part><tp:taxon-name-part taxon-name-part-type="species" reg="santiagoi">santiagoi</tp:taxon-name-part></tp:taxon-name></italic>, which was based on <xref ref-type="bibr" rid="B43">Yosii (1959)</xref> and <xref ref-type="bibr" rid="B30">Lawrence (1968)</xref>. Legends: ‘sec.’ secondarily, ‘Tr.’ trochanter; ‘+’ present; ‘-’ absent; ‘~’ about; ‘=’ subequal; ‘&gt;’ surpassing the tip of unguis; ‘&lt;’ not reaching the tip of unguis; ‘?’ unknown, unclear data; ‘*’ = including the peculiar small sensilla on cavities outside the apical organ; ‘**’ = ungues I and II without tunica, unguis III possibly with a small distal rudiment; ‘***’ = we considered dental chaetae as described by <xref ref-type="bibr" rid="B43">Yosii (1959)</xref>, since <xref ref-type="bibr" rid="B30">Lawrence’s (1968)</xref> redescription is imprecise regarding this feature and may be mistaken; ‘****’ = the large head vertex spines of <italic><tp:taxon-name><tp:taxon-name-part taxon-name-part-type="genus" reg="Szeptyckitheca">S.</tp:taxon-name-part><tp:taxon-name-part taxon-name-part-type="species" reg="koreana">koreana</tp:taxon-name-part></tp:taxon-name></italic>, comb. nov. are mixed with large curved rough <abbrev xmlns:xlink="http://www.w3.org/1999/xlink" xlink:title="macrochaeta" id="ABBRID0EVTBG" xlink:type="simple">mac</abbrev>.</p></fn></table-wrap-foot></table-wrap></tp:treatment-sec><ref-list><ref id="B21"><mixed-citation xmlns:xlink="http://www.w3.org/1999/xlink" xlink:type="simple"><person-group><name name-style="western"><surname>Denis</surname><given-names>JR</given-names></name></person-group> (<year>1948</year>) <article-title>Collemboles d’Indochine - recoltes de M.C. Dawidoff.</article-title><source>Notes d’Entomomologie Chinoise du Museum Heude</source><volume>12</volume>: <fpage>183</fpage>–<lpage>311</lpage>.</mixed-citation></ref><ref id="B6"><mixed-citation xmlns:xlink="http://www.w3.org/1999/xlink" xlink:type="simple"><person-group><name name-style="western"><surname>Betsch</surname><given-names>JM</given-names></name></person-group> (<year>1980</year>) <article-title>Éléments pour une monographie des Collemboles Symplyplêones (Hexapodes, Aptérygotes). Mémoires du Muséum national d’Histoire naturelle Série.</article-title><source>Zoologie</source><volume>116</volume>: <fpage>1</fpage>–<lpage>227</lpage>.</mixed-citation></ref><ref id="B9"><mixed-citation xmlns:xlink="http://www.w3.org/1999/xlink" xlink:type="simple"><person-group><name name-style="western"><surname>Betsch</surname><given-names>JM</given-names></name><name name-style="western"><surname>Weiner</surname><given-names>WM</given-names></name></person-group> (<year>2009</year>) <italic><tp:taxon-name><tp:taxon-name-part taxon-name-part-type="genus">Sphyrotheca</tp:taxon-name-part></tp:taxon-name></italic> Börner, 1906 and <italic><tp:taxon-name><tp:taxon-name-part taxon-name-part-type="genus">Szeptyckitheca</tp:taxon-name-part></tp:taxon-name></italic> gen. n. (<tp:taxon-name><tp:taxon-name-part taxon-name-part-type="order">Collembola</tp:taxon-name-part></tp:taxon-name>, <tp:taxon-name><tp:taxon-name-part taxon-name-part-type="order">Symphypleona</tp:taxon-name-part></tp:taxon-name>) from North Korea. Acta zoologica cracoviensia 52B: 35–44. <ext-link xlink:href="10.3409/azc.52b_1-2.35-44" ext-link-type="doi" xlink:type="simple">https://doi.org/10.3409/azc.52b_1-2.35-44</ext-link></mixed-citation></ref><ref id="B43"><mixed-citation xmlns:xlink="http://www.w3.org/1999/xlink" xlink:type="simple"><person-group><name name-style="western"><surname>Yosii</surname><given-names>R</given-names></name></person-group> (<year>1959</year>) <article-title>Studies on the Collembolan Fauna of Malay and Singapore with special reference to the Genera: <italic><tp:taxon-name><tp:taxon-name-part taxon-name-part-type="genus">Lobella</tp:taxon-name-part></tp:taxon-name></italic>, <italic><tp:taxon-name><tp:taxon-name-part taxon-name-part-type="genus">Lepidocyrtus</tp:taxon-name-part></tp:taxon-name></italic> and <italic><tp:taxon-name><tp:taxon-name-part taxon-name-part-type="genus">Callyntrura</tp:taxon-name-part></tp:taxon-name></italic>.</article-title><source>Contributions of the Biology Laboratory of Kyoto University</source><volume>10</volume>: <fpage>1</fpage>–<lpage>65</lpage>. <ext-link xlink:href="10.5134/176436" ext-link-type="doi" xlink:type="simple">https://doi.org/10.5134/176436</ext-link></mixed-citation></ref><ref id="B30"><mixed-citation xmlns:xlink="http://www.w3.org/1999/xlink" xlink:type="simple"><person-group><name name-style="western"><surname>Lawrence</surname><given-names>PN</given-names></name></person-group> (<year>1968</year>) <article-title>South Pacific <tp:taxon-name><tp:taxon-name-part taxon-name-part-type="order">Symphypleona</tp:taxon-name-part></tp:taxon-name> (<tp:taxon-name><tp:taxon-name-part taxon-name-part-type="order">Collembola</tp:taxon-name-part></tp:taxon-name>).</article-title><source>Pacific Insects</source><volume>10</volume>: <fpage>325</fpage>–<lpage>340</lpage>.</mixed-citation></ref></ref-list></tp:taxon-treatment>
