# Supplementary material for: ﻿Revisiting Szeptyckitheca Betsch & Weiner (Collembola, Symphypleona, Sminthuridae): new species, updated diagnoses, and a key
Source: Zookeys. 2023 Dec 12;1186:139–74. doi: 10.3897/zookeys.1186.111837 (PMC10836421; doi:10.3897/zookeys.1186.111837)
Supplement: XML Treatment for Szeptyckitheca implicata [file zookeys.1186.111837-treatment6.xml]

<!DOCTYPE tp:taxon-treatment
  PUBLIC "-//TaxonX//DTD Taxonomic Treatment Publishing DTD v0 20100105//EN" "tax-treatment-NSO.dtd">
<tp:taxon-treatment xmlns:tp="http://www.plazi.org/taxpub"><tp:treatment-meta><kwd-group><label>Taxon classification</label><kwd>
                <named-content content-type="kingdom">Animalia</named-content>
              </kwd><kwd>
                <named-content content-type="order">Symphypleona</named-content>
              </kwd><kwd>
                <named-content content-type="family">Sminthuridae</named-content>
              </kwd></kwd-group><mixed-citation publication-type="journal"><person-group><name><surname>Bellini</surname><given-names>Bruno Cavalcante</given-names></name><name><surname>Oliveira</surname><given-names>Mariana Fernandes De</given-names></name><name><surname>Weiner</surname><given-names>Wanda Maria</given-names></name><name><surname>Nunes</surname><given-names>Rudy Camilo</given-names></name><name><surname>Medeiros</surname><given-names>Gleyce Da Silva</given-names></name></person-group><article-title>﻿Revisiting <italic><tp:taxon-name><tp:taxon-name-part taxon-name-part-type="genus" reg="Szeptyckitheca">Szeptyckitheca</tp:taxon-name-part></tp:taxon-name></italic> Betsch &amp; Weiner (<tp:taxon-name><tp:taxon-name-part taxon-name-part-type="order">Collembola</tp:taxon-name-part></tp:taxon-name>, <tp:taxon-name><tp:taxon-name-part taxon-name-part-type="order">Symphypleona</tp:taxon-name-part></tp:taxon-name>, <tp:taxon-name><tp:taxon-name-part taxon-name-part-type="family">Sminthuridae</tp:taxon-name-part></tp:taxon-name>): new species, updated diagnoses, and a key</article-title><source>Zookeys</source><day>12</day><month>12</month><year>2023</year><volume>1186</volume><fpage>139</fpage><lpage>174</lpage><pub-id pub-id-type="doi">10.3897/zookeys.1186.111837</pub-id></mixed-citation></tp:treatment-meta><tp:nomenclature><label>﻿</label><tp:taxon-name>
              <object-id xmlns:xlink="http://www.w3.org/1999/xlink" content-type="arpha" xlink:type="simple">3FF0ED45-6B99-5B56-8099-0F2F80BBD53E</object-id>
              <tp:taxon-name-part taxon-name-part-type="genus" reg="Szeptyckitheca">Szeptyckitheca</tp:taxon-name-part>
              <tp:taxon-name-part taxon-name-part-type="species" reg="implicata">implicata</tp:taxon-name-part>
            </tp:taxon-name><tp:taxon-authority>(Hüther, 1967)</tp:taxon-authority><tp:nomenclature-citation-list><tp:nomenclature-citation><tp:taxon-name>
                  <tp:taxon-name-part taxon-name-part-type="genus" reg="Sphyrotheca">Sphyrotheca</tp:taxon-name-part>
                  <tp:taxon-name-part taxon-name-part-type="species" reg="implicata">implicata</tp:taxon-name-part>
                </tp:taxon-name><comment>Hüther, 1967: 252.</comment></tp:nomenclature-citation></tp:nomenclature-citation-list></tp:nomenclature><tp:treatment-sec sec-type="diagnosis" id="SECID0E4EAI"><title>Diagnosis.</title><p>Dark yellowish ground, with dark purple spots and two longitudinal stripes on the dorsal large abdomen, appendages pale purple. <abbrev xmlns:xlink="http://www.w3.org/1999/xlink" xlink:title="antennal segment" id="ABBRID0EDFAI" xlink:type="simple">Ant</abbrev>. IV with 11 subsegments; <abbrev xmlns:xlink="http://www.w3.org/1999/xlink" xlink:title="antennal segment" id="ABBRID0EHFAI" xlink:type="simple">Ant</abbrev>. II with more than eight chaetae, none of them clearly longer than the others; <abbrev xmlns:xlink="http://www.w3.org/1999/xlink" xlink:title="antennal segment" id="ABBRID0ELFAI" xlink:type="simple">Ant</abbrev>. I with five chaetae. Eyepatches with one regular interocular chaeta each. Head vertex with a total of 16 large spines, two of them unpaired; unpaired chaeta <bold>A1</bold> present; secondarily reduced chaetae near the spines absent. Trochanters I–III with 1,1,1 spines, respectively, all blunt; trochanter III with five regular chaetae other than the spine. Ungues with a single inner tooth, with tunica and weak pseudonychia; unguiculus I with the internal tooth; unguiculus III filament thin and not reaching the tip of the unguis III. Large abdomen dorsally with several capitate <abbrev xmlns:xlink="http://www.w3.org/1999/xlink" xlink:title="macrochaeta" id="ABBRID0ERFAI" xlink:type="simple">mac</abbrev>. Female with a long subanal appendage (surpassing the ventral anal valves), acuminate, apically serrated. Manubrium with 7+7 chaetae, dens ventral chaetotaxy formula from the apex to the base as: 2,2…1, dorsal chaetotaxy with 19 chaetae; mucronal notch prominent (adapted from <xref ref-type="bibr" rid="B24">Hüther 1967</xref>).</p></tp:treatment-sec><tp:treatment-sec sec-type="habitat" id="SECID0EZFAI"><title>Habitat.</title><p>Specimens were found associated to bushes (<xref ref-type="bibr" rid="B24">Hüther 1967</xref>).</p></tp:treatment-sec><tp:treatment-sec sec-type="distribution" id="SECID0EDGAI"><title>Known distribution.</title><p>South Sudan (<xref ref-type="bibr" rid="B24">Hüther 1967</xref>).</p></tp:treatment-sec><ref-list><ref id="B24"><mixed-citation xmlns:xlink="http://www.w3.org/1999/xlink" xlink:type="simple"><person-group><name name-style="western"><surname>Hüther</surname><given-names>W</given-names></name></person-group> (<year>1967</year>) <article-title>Beiträge zur Kenntnis der Collembolenfauna des Sudans. II. Allgemeiner Teil und <tp:taxon-name><tp:taxon-name-part taxon-name-part-type="order">Symphypleona</tp:taxon-name-part></tp:taxon-name>.</article-title><source>Senckenbergiana Biologica</source><volume>48</volume>: <fpage>221</fpage>–<lpage>267</lpage>.</mixed-citation></ref></ref-list></tp:taxon-treatment>
