# Supplementary material for: ﻿Revisiting Szeptyckitheca Betsch & Weiner (Collembola, Symphypleona, Sminthuridae): new species, updated diagnoses, and a key
Source: Zookeys. 2023 Dec 12;1186:139–74. doi: 10.3897/zookeys.1186.111837 (PMC10836421; doi:10.3897/zookeys.1186.111837)
Supplement: XML Treatment for Szeptyckitheca kac [file zookeys.1186.111837-treatment7.xml]

<!DOCTYPE tp:taxon-treatment
  PUBLIC "-//TaxonX//DTD Taxonomic Treatment Publishing DTD v0 20100105//EN" "tax-treatment-NSO.dtd">
<tp:taxon-treatment xmlns:tp="http://www.plazi.org/taxpub"><tp:treatment-meta><kwd-group><label>Taxon classification</label><kwd>
                <named-content content-type="kingdom">Animalia</named-content>
              </kwd><kwd>
                <named-content content-type="order">Symphypleona</named-content>
              </kwd><kwd>
                <named-content content-type="family">Sminthuridae</named-content>
              </kwd></kwd-group><mixed-citation publication-type="journal"><person-group><name><surname>Bellini</surname><given-names>Bruno Cavalcante</given-names></name><name><surname>Oliveira</surname><given-names>Mariana Fernandes De</given-names></name><name><surname>Weiner</surname><given-names>Wanda Maria</given-names></name><name><surname>Nunes</surname><given-names>Rudy Camilo</given-names></name><name><surname>Medeiros</surname><given-names>Gleyce Da Silva</given-names></name></person-group><article-title>﻿Revisiting <italic><tp:taxon-name><tp:taxon-name-part taxon-name-part-type="genus" reg="Szeptyckitheca">Szeptyckitheca</tp:taxon-name-part></tp:taxon-name></italic> Betsch &amp; Weiner (<tp:taxon-name><tp:taxon-name-part taxon-name-part-type="order">Collembola</tp:taxon-name-part></tp:taxon-name>, <tp:taxon-name><tp:taxon-name-part taxon-name-part-type="order">Symphypleona</tp:taxon-name-part></tp:taxon-name>, <tp:taxon-name><tp:taxon-name-part taxon-name-part-type="family">Sminthuridae</tp:taxon-name-part></tp:taxon-name>): new species, updated diagnoses, and a key</article-title><source>Zookeys</source><day>12</day><month>12</month><year>2023</year><volume>1186</volume><fpage>139</fpage><lpage>174</lpage><pub-id pub-id-type="doi">10.3897/zookeys.1186.111837</pub-id></mixed-citation></tp:treatment-meta><tp:nomenclature><label>﻿</label><tp:taxon-name>
              <object-id xmlns:xlink="http://www.w3.org/1999/xlink" content-type="arpha" xlink:type="simple">4ADF2244-9130-52D8-86C0-579DA546420B</object-id>
              <tp:taxon-name-part taxon-name-part-type="genus" reg="Szeptyckitheca">Szeptyckitheca</tp:taxon-name-part>
              <tp:taxon-name-part taxon-name-part-type="species" reg="kac">kac</tp:taxon-name-part>
            </tp:taxon-name><tp:taxon-authority>Zeppelini, Lopes &amp; Lima, 2018</tp:taxon-authority><tp:nomenclature-citation-list><tp:nomenclature-citation><tp:taxon-name>
                  <tp:taxon-name-part taxon-name-part-type="genus" reg="Szeptyckitheca">Szeptyckitheca</tp:taxon-name-part>
                  <tp:taxon-name-part taxon-name-part-type="species" reg="kac">kac</tp:taxon-name-part>
                </tp:taxon-name><comment>Zeppelini, Lopes &amp; Lima, 2018: 3.</comment></tp:nomenclature-citation></tp:nomenclature-citation-list></tp:nomenclature><tp:treatment-sec sec-type="diagnosis" id="SECID0E5HAI"><title>Diagnosis.</title><p>Trunk with dark spots of pigment, mucro and legs less pigmented. <abbrev xmlns:xlink="http://www.w3.org/1999/xlink" xlink:title="antennal segment" id="ABBRID0EEIAI" xlink:type="simple">Ant</abbrev>. IV with nine subsegments; <abbrev xmlns:xlink="http://www.w3.org/1999/xlink" xlink:title="antennal segment" id="ABBRID0EIIAI" xlink:type="simple">Ant</abbrev>. III with 14 chaetae other than the sensory clubs; <abbrev xmlns:xlink="http://www.w3.org/1999/xlink" xlink:title="antennal segment" id="ABBRID0EMIAI" xlink:type="simple">Ant</abbrev>. II with 13 chaetae, three of them clearly longer than the others; <abbrev xmlns:xlink="http://www.w3.org/1999/xlink" xlink:title="antennal segment" id="ABBRID0EQIAI" xlink:type="simple">Ant</abbrev>. I with seven chaetae; some chaetae of <abbrev xmlns:xlink="http://www.w3.org/1999/xlink" xlink:title="antennal segment" id="ABBRID0EUIAI" xlink:type="simple">Ant</abbrev>. II–IV capitate. Eyepatches lacking interocular chaetae. Head vertex with a total of 16 large spines, two of them unpaired; unpaired chaeta <bold>A1</bold> absent; secondarily reduced chaetae near the spines present. Clypeal area with 4+4 <abbrev xmlns:xlink="http://www.w3.org/1999/xlink" xlink:title="macrochaeta" id="ABBRID0E1IAI" xlink:type="simple">mac</abbrev> near the antennae. Trochanters I–III with 1,1,1 spines, respectively, trochanter I spine capitate, II knobbed and III blunt; trochanter III with three regular chaetae other than the spine. Ungues with a single inner tooth, with tunica and weak pseudonychia; unguiculus I with the internal tooth; unguiculus III filament thin and reaching the tip of the unguis III. Large abdomen dorsally with several capitate <abbrev xmlns:xlink="http://www.w3.org/1999/xlink" xlink:title="macrochaeta" id="ABBRID0E5IAI" xlink:type="simple">mac</abbrev>. Female with a long subanal appendage (surpassing the ventral anal valves), blunt, apically serrated on its internal face. Dens ventral chaetotaxy formula from the apex to the base as: 4,1…1, dorsal chaetotaxy with 15 chaetae; mucronal notch prominent (adapted from <xref ref-type="bibr" rid="B46">Zeppelini et al. 2018</xref>).</p></tp:treatment-sec><tp:treatment-sec sec-type="remarks" id="SECID0EGJAI"><title>Remarks.</title><p><italic><tp:taxon-name><tp:taxon-name-part taxon-name-part-type="genus" reg="Szeptyckitheca">Szeptyckitheca</tp:taxon-name-part><tp:taxon-name-part taxon-name-part-type="species" reg="kac">kac</tp:taxon-name-part></tp:taxon-name></italic> is unique within the genus due the presence of 4+4 modified <abbrev xmlns:xlink="http://www.w3.org/1999/xlink" xlink:title="macrochaeta" id="ABBRID0EXJAI" xlink:type="simple">mac</abbrev> on the upper clypeus (<bold>f</bold> line) and the dens ventral chaetotaxy formula of 4,1...1 chaetae. Further data on the species are presented in Table I.</p></tp:treatment-sec><tp:treatment-sec sec-type="habitat" id="SECID0E4JAI"><title>Habitat.</title><p>Specimens were found in the canopy of rainforest (<xref ref-type="bibr" rid="B46">Zeppelini et al. 2018</xref>).</p></tp:treatment-sec><tp:treatment-sec sec-type="distribution" id="SECID0EHKAI"><title>Known distribution.</title><p>Brazil (<xref ref-type="bibr" rid="B46">Zeppelini et al. 2018</xref>).</p></tp:treatment-sec><ref-list><ref id="B46"><mixed-citation xmlns:xlink="http://www.w3.org/1999/xlink" xlink:type="simple"><person-group><name name-style="western"><surname>Zeppelini</surname><given-names>D</given-names></name><name name-style="western"><surname>Lopes</surname><given-names>BCH</given-names></name><name name-style="western"><surname>Lima</surname><given-names>ECA</given-names></name></person-group> (<year>2018</year>) <article-title>A new species of <italic><tp:taxon-name><tp:taxon-name-part taxon-name-part-type="genus">Szeptyckitheca</tp:taxon-name-part></tp:taxon-name></italic> (<tp:taxon-name><tp:taxon-name-part taxon-name-part-type="order">Collembola</tp:taxon-name-part></tp:taxon-name>, <tp:taxon-name><tp:taxon-name-part taxon-name-part-type="order">Symphypleona</tp:taxon-name-part></tp:taxon-name>, <tp:taxon-name><tp:taxon-name-part taxon-name-part-type="subfamily">Sphyrothecinae</tp:taxon-name-part></tp:taxon-name>) from Brazil.</article-title><source>Neotropical Entomology</source><volume>48</volume>(<issue>2</issue>): <fpage>269</fpage>–<lpage>276</lpage>. <ext-link xlink:href="10.1007/s13744-018-0630-7" ext-link-type="doi" xlink:type="simple">https://doi.org/10.1007/s13744-018-0630-7</ext-link></mixed-citation></ref></ref-list></tp:taxon-treatment>
