# Supplementary material for: ﻿Revisiting Szeptyckitheca Betsch & Weiner (Collembola, Symphypleona, Sminthuridae): new species, updated diagnoses, and a key
Source: Zookeys. 2023 Dec 12;1186:139–74. doi: 10.3897/zookeys.1186.111837 (PMC10836421; doi:10.3897/zookeys.1186.111837)
Supplement: XML Treatment for Szeptyckitheca karlarum [file zookeys.1186.111837-treatment8.xml]

<!DOCTYPE tp:taxon-treatment
  PUBLIC "-//TaxonX//DTD Taxonomic Treatment Publishing DTD v0 20100105//EN" "tax-treatment-NSO.dtd">
<tp:taxon-treatment xmlns:tp="http://www.plazi.org/taxpub"><tp:treatment-meta><kwd-group><label>Taxon classification</label><kwd>
                <named-content content-type="kingdom">Animalia</named-content>
              </kwd><kwd>
                <named-content content-type="order">Symphypleona</named-content>
              </kwd><kwd>
                <named-content content-type="family">Sminthuridae</named-content>
              </kwd></kwd-group><mixed-citation publication-type="journal"><person-group><name><surname>Bellini</surname><given-names>Bruno Cavalcante</given-names></name><name><surname>Oliveira</surname><given-names>Mariana Fernandes De</given-names></name><name><surname>Weiner</surname><given-names>Wanda Maria</given-names></name><name><surname>Nunes</surname><given-names>Rudy Camilo</given-names></name><name><surname>Medeiros</surname><given-names>Gleyce Da Silva</given-names></name></person-group><article-title>﻿Revisiting <italic><tp:taxon-name><tp:taxon-name-part taxon-name-part-type="genus" reg="Szeptyckitheca">Szeptyckitheca</tp:taxon-name-part></tp:taxon-name></italic> Betsch &amp; Weiner (<tp:taxon-name><tp:taxon-name-part taxon-name-part-type="order">Collembola</tp:taxon-name-part></tp:taxon-name>, <tp:taxon-name><tp:taxon-name-part taxon-name-part-type="order">Symphypleona</tp:taxon-name-part></tp:taxon-name>, <tp:taxon-name><tp:taxon-name-part taxon-name-part-type="family">Sminthuridae</tp:taxon-name-part></tp:taxon-name>): new species, updated diagnoses, and a key</article-title><source>Zookeys</source><day>12</day><month>12</month><year>2023</year><volume>1186</volume><fpage>139</fpage><lpage>174</lpage><pub-id pub-id-type="doi">10.3897/zookeys.1186.111837</pub-id></mixed-citation></tp:treatment-meta><tp:nomenclature><label>﻿</label><tp:taxon-name>
              <object-id xmlns:xlink="http://www.w3.org/1999/xlink" content-type="arpha" xlink:type="simple">DAF87AE6-B382-546F-BA80-62CCD4AE2217</object-id>
              <tp:taxon-name-part taxon-name-part-type="genus" reg="Szeptyckitheca">Szeptyckitheca</tp:taxon-name-part>
              <tp:taxon-name-part taxon-name-part-type="species" reg="karlarum">karlarum</tp:taxon-name-part>
            </tp:taxon-name><tp:taxon-authority>(Palacios-Vargas, Vázquez &amp; Cuéllar, 2003)</tp:taxon-authority><tp:taxon-status xmlns:xlink="http://www.w3.org/1999/xlink" xlink:type="simple">comb. nov.</tp:taxon-status><tp:nomenclature-citation-list><tp:nomenclature-citation><tp:taxon-name>
                  <tp:taxon-name-part taxon-name-part-type="genus" reg="Sphyrotheca">Sphyrotheca</tp:taxon-name-part>
                  <tp:taxon-name-part taxon-name-part-type="species" reg="karlarum">karlarum</tp:taxon-name-part>
                </tp:taxon-name><comment>Palacios-Vargas, Vázquez &amp; Cuéllar, 2003: 303–306, 308, figs 4–6, Mexico, Quintana Roo, Reserva de la Biosfera de Sian Ka’na (orig. descr.).</comment></tp:nomenclature-citation></tp:nomenclature-citation-list></tp:nomenclature><tp:treatment-sec sec-type="diagnosis" id="SECID0EDMAI"><title>Diagnosis.</title><p>Males pale bluish, with purple or blue spots on antennae, dorsal head and furca, dorsal trunk striped; females yellowish, with brown spots and stripes with the same distribution of males. <abbrev xmlns:xlink="http://www.w3.org/1999/xlink" xlink:title="antennal segment" id="ABBRID0EJMAI" xlink:type="simple">Ant</abbrev>. IV with nine or ten subsegments, with some proximal chaetae capitate; <abbrev xmlns:xlink="http://www.w3.org/1999/xlink" xlink:title="antennal segment" id="ABBRID0ENMAI" xlink:type="simple">Ant</abbrev>. III with 19 chaetae other than the sensory clubs, 4–6 of them longer than the others and capitate; <abbrev xmlns:xlink="http://www.w3.org/1999/xlink" xlink:title="antennal segment" id="ABBRID0ERMAI" xlink:type="simple">Ant</abbrev>. II with 15 chaetae, two of them clearly longer than the others, two of them modified into spines; <abbrev xmlns:xlink="http://www.w3.org/1999/xlink" xlink:title="antennal segment" id="ABBRID0EVMAI" xlink:type="simple">Ant</abbrev> I with six chaetae. Eyepatches with two interocular chaetae each, one of them modified into a spine. Head vertex with a total of 16 large and rough spines, two of them unpaired; unpaired chaeta <bold>A1</bold> absent; secondarily reduced chaetae near the spines present. Trochanters I–III with 1,0,1 spines, respectively, trochanters I and III spines blunt; trochanter III with five regular chaetae other than the spine. Ungues with a single inner tooth, with tunica and strong pseudonychia; unguiculus I with the internal tooth; unguiculus III filament thin and not reaching the tip of the unguis III. Large abdomen with capitate chaetae. Female with a long subanal appendage (slightly surpassing the ventral anal valves), spatulated, apically serrated on both faces. Dens ventral chaetotaxy formula from the apex to the base as: 3,2…1, dorsal chaetotaxy with 12 chaetae; mucronal notch discrete (adapted from <xref ref-type="bibr" rid="B37">Palacios-Vargas et al. 2003</xref>).</p></tp:treatment-sec><tp:treatment-sec sec-type="remarks" id="SECID0E6MAI"><title>Remarks.</title><p><italic><tp:taxon-name><tp:taxon-name-part taxon-name-part-type="genus" reg="Sphyrotheca">Sphyrotheca</tp:taxon-name-part><tp:taxon-name-part taxon-name-part-type="species" reg="karlarum">karlarum</tp:taxon-name-part></tp:taxon-name></italic> is herein transferred to <italic><tp:taxon-name><tp:taxon-name-part taxon-name-part-type="genus" reg="Szeptyckitheca">Szeptyckitheca</tp:taxon-name-part></tp:taxon-name></italic> due to the presence of robust and mostly erect spines on the head vertex and dorsal large abdomen, presence of three transversal rows of dental ventral chaetae and presence of spines on trochanters I and III, features used by <xref ref-type="bibr" rid="B9">Betsch and Weiner (2009)</xref> to separate <italic><tp:taxon-name><tp:taxon-name-part taxon-name-part-type="genus" reg="Szeptyckitheca">Szeptyckitheca</tp:taxon-name-part></tp:taxon-name></italic> from <italic><tp:taxon-name><tp:taxon-name-part taxon-name-part-type="genus" reg="Sphyrotheca">Sphyrotheca</tp:taxon-name-part></tp:taxon-name></italic>.</p></tp:treatment-sec><tp:treatment-sec sec-type="habitat" id="SECID0EJOAI"><title>Habitat.</title><p>Specimens were found in low flooded jungle (<xref ref-type="bibr" rid="B37">Palacios-Vargas et al. 2003</xref>).</p></tp:treatment-sec><tp:treatment-sec sec-type="distribution" id="SECID0ETOAI"><title>Known distribution.</title><p>Mexico (<xref ref-type="bibr" rid="B37">Palacios-Vargas et al. 2003</xref>).</p></tp:treatment-sec><ref-list><ref id="B37"><mixed-citation xmlns:xlink="http://www.w3.org/1999/xlink" xlink:type="simple"><person-group><name name-style="western"><surname>Palacios-Vargas</surname><given-names>JG</given-names></name><name name-style="western"><surname>Vázquez</surname><given-names>MM</given-names></name><name name-style="western"><surname>Cuéllar</surname><given-names>JL</given-names></name></person-group> (<year>2003</year>) <article-title>Dos nuevos esmintúridos mexicanos (<tp:taxon-name><tp:taxon-name-part taxon-name-part-type="order">Collembola</tp:taxon-name-part></tp:taxon-name>: <tp:taxon-name><tp:taxon-name-part taxon-name-part-type="order">Symphypleona</tp:taxon-name-part></tp:taxon-name>) de uma selva baja inundable.</article-title><source>Folia Entomologica Mexicana</source><volume>42</volume>: <fpage>297</fpage>–<lpage>308</lpage>.</mixed-citation></ref><ref id="B9"><mixed-citation xmlns:xlink="http://www.w3.org/1999/xlink" xlink:type="simple"><person-group><name name-style="western"><surname>Betsch</surname><given-names>JM</given-names></name><name name-style="western"><surname>Weiner</surname><given-names>WM</given-names></name></person-group> (<year>2009</year>) <italic><tp:taxon-name><tp:taxon-name-part taxon-name-part-type="genus">Sphyrotheca</tp:taxon-name-part></tp:taxon-name></italic> Börner, 1906 and <italic><tp:taxon-name><tp:taxon-name-part taxon-name-part-type="genus">Szeptyckitheca</tp:taxon-name-part></tp:taxon-name></italic> gen. n. (<tp:taxon-name><tp:taxon-name-part taxon-name-part-type="order">Collembola</tp:taxon-name-part></tp:taxon-name>, <tp:taxon-name><tp:taxon-name-part taxon-name-part-type="order">Symphypleona</tp:taxon-name-part></tp:taxon-name>) from North Korea. Acta zoologica cracoviensia 52B: 35–44. <ext-link xlink:href="10.3409/azc.52b_1-2.35-44" ext-link-type="doi" xlink:type="simple">https://doi.org/10.3409/azc.52b_1-2.35-44</ext-link></mixed-citation></ref></ref-list></tp:taxon-treatment>
