# Supplementary material for: ﻿Revisiting Szeptyckitheca Betsch & Weiner (Collembola, Symphypleona, Sminthuridae): new species, updated diagnoses, and a key
Source: Zookeys. 2023 Dec 12;1186:139–74. doi: 10.3897/zookeys.1186.111837 (PMC10836421; doi:10.3897/zookeys.1186.111837)
Supplement: XML Treatment for Szeptyckitheca kesongensis [file zookeys.1186.111837-treatment9.xml]

<!DOCTYPE tp:taxon-treatment
  PUBLIC "-//TaxonX//DTD Taxonomic Treatment Publishing DTD v0 20100105//EN" "tax-treatment-NSO.dtd">
<tp:taxon-treatment xmlns:tp="http://www.plazi.org/taxpub"><tp:treatment-meta><kwd-group><label>Taxon classification</label><kwd>
                <named-content content-type="kingdom">Animalia</named-content>
              </kwd><kwd>
                <named-content content-type="order">Symphypleona</named-content>
              </kwd><kwd>
                <named-content content-type="family">Sminthuridae</named-content>
              </kwd></kwd-group><mixed-citation publication-type="journal"><person-group><name><surname>Bellini</surname><given-names>Bruno Cavalcante</given-names></name><name><surname>Oliveira</surname><given-names>Mariana Fernandes De</given-names></name><name><surname>Weiner</surname><given-names>Wanda Maria</given-names></name><name><surname>Nunes</surname><given-names>Rudy Camilo</given-names></name><name><surname>Medeiros</surname><given-names>Gleyce Da Silva</given-names></name></person-group><article-title>﻿Revisiting <italic><tp:taxon-name><tp:taxon-name-part taxon-name-part-type="genus" reg="Szeptyckitheca">Szeptyckitheca</tp:taxon-name-part></tp:taxon-name></italic> Betsch &amp; Weiner (<tp:taxon-name><tp:taxon-name-part taxon-name-part-type="order">Collembola</tp:taxon-name-part></tp:taxon-name>, <tp:taxon-name><tp:taxon-name-part taxon-name-part-type="order">Symphypleona</tp:taxon-name-part></tp:taxon-name>, <tp:taxon-name><tp:taxon-name-part taxon-name-part-type="family">Sminthuridae</tp:taxon-name-part></tp:taxon-name>): new species, updated diagnoses, and a key</article-title><source>Zookeys</source><day>12</day><month>12</month><year>2023</year><volume>1186</volume><fpage>139</fpage><lpage>174</lpage><pub-id pub-id-type="doi">10.3897/zookeys.1186.111837</pub-id></mixed-citation></tp:treatment-meta><tp:nomenclature><label>﻿</label><tp:taxon-name>
              <object-id xmlns:xlink="http://www.w3.org/1999/xlink" content-type="arpha" xlink:type="simple">CE8739D0-88AC-526E-962D-B20C4A333FC4</object-id>
              <tp:taxon-name-part taxon-name-part-type="genus" reg="Szeptyckitheca">Szeptyckitheca</tp:taxon-name-part>
              <tp:taxon-name-part taxon-name-part-type="species" reg="kesongensis">kesongensis</tp:taxon-name-part>
            </tp:taxon-name><tp:taxon-authority>Betsch &amp; Weiner, 2009</tp:taxon-authority><tp:nomenclature-citation-list><tp:nomenclature-citation><tp:taxon-name>
                  <tp:taxon-name-part taxon-name-part-type="genus" reg="Szeptyckitheca">Szeptyckitheca</tp:taxon-name-part>
                  <tp:taxon-name-part taxon-name-part-type="species" reg="kesongensis">kesongensis</tp:taxon-name-part>
                </tp:taxon-name><comment>Betsch &amp; Weiner, 2009: 40.</comment></tp:nomenclature-citation></tp:nomenclature-citation-list></tp:nomenclature><tp:treatment-sec sec-type="diagnosis" id="SECID0EOQAI"><title>Diagnosis.</title><p>Specimens pale or very clear. <abbrev xmlns:xlink="http://www.w3.org/1999/xlink" xlink:title="antennal segment" id="ABBRID0EUQAI" xlink:type="simple">Ant</abbrev>. IV with ten subsegments; <abbrev xmlns:xlink="http://www.w3.org/1999/xlink" xlink:title="antennal segment" id="ABBRID0EYQAI" xlink:type="simple">Ant</abbrev>. III with 23 chaetae other than the sensory clubs; <abbrev xmlns:xlink="http://www.w3.org/1999/xlink" xlink:title="antennal segment" id="ABBRID0E3QAI" xlink:type="simple">Ant</abbrev>. II with 16 chaetae, none of them clearly longer than the others; <abbrev xmlns:xlink="http://www.w3.org/1999/xlink" xlink:title="antennal segment" id="ABBRID0EARAI" xlink:type="simple">Ant</abbrev>. I with seven chaetae. Eyepatches with two regular interocular chaeta each. Head vertex with a total of 16 large spines, two of them unpaired; unpaired chaeta <bold>A1</bold> absent; secondarily reduced chaetae near the spines absent. Head interantennal area with 1+1 bifid chaetae. Trochanters I–III with 1,1,1 spines, respectively, all capitate; trochanter III with five regular chaetae other than the spine. Ungues with a single inner tooth, with tunica and strong pseudonychia; unguiculus I without the internal tooth; unguiculus III filament thin and not reaching the tip of the unguis III. Large abdomen without capitate <abbrev xmlns:xlink="http://www.w3.org/1999/xlink" xlink:title="macrochaeta" id="ABBRID0EGRAI" xlink:type="simple">mac</abbrev>. Female with a long subanal appendage (surpassing the ventral anal valves), acuminate, apically serrated on both edges. Dens ventral chaetotaxy formula from the apex to the base as: 3,2…1, dorsal chaetotaxy with 20 chaetae; mucronal notch prominent (adapted from <xref ref-type="bibr" rid="B9">Betsch and Weiner 2009</xref>).</p></tp:treatment-sec><tp:treatment-sec sec-type="remarks" id="SECID0EORAI"><title>Remarks.</title><p><italic><tp:taxon-name><tp:taxon-name-part taxon-name-part-type="genus" reg="Szeptyckitheca">Szeptyckitheca</tp:taxon-name-part><tp:taxon-name-part taxon-name-part-type="species" reg="kesongensis">kesongensis</tp:taxon-name-part></tp:taxon-name></italic>, the type species of the genus, shows a very peculiar head morphology, with the female bearing bifid chaetae in the interantennal area, while the male lack such morphology (<xref ref-type="bibr" rid="B9">Betsch and Weiner 2009</xref>). Although only one couple of specimens was analyzed for this description, no other <italic><tp:taxon-name><tp:taxon-name-part taxon-name-part-type="genus" reg="Szeptyckitheca">Szeptyckitheca</tp:taxon-name-part></tp:taxon-name></italic> species has such a sexual dimorphism, including the species herein described.</p></tp:treatment-sec><tp:treatment-sec sec-type="habitat" id="SECID0EKSAI"><title>Habitat.</title><p>Specimens were found associated to <italic><tp:taxon-name><tp:taxon-name-part taxon-name-part-type="genus" reg="Robinia">Robinia</tp:taxon-name-part></tp:taxon-name></italic> sp., shrubs, pines, and plant debris (<xref ref-type="bibr" rid="B9">Betsch and Weiner 2009</xref>).</p></tp:treatment-sec><tp:treatment-sec sec-type="distribution" id="SECID0E2SAI"><title>Known distribution.</title><p>North Korea (<xref ref-type="bibr" rid="B9">Betsch and Weiner 2009</xref>).</p></tp:treatment-sec><ref-list><ref id="B9"><mixed-citation xmlns:xlink="http://www.w3.org/1999/xlink" xlink:type="simple"><person-group><name name-style="western"><surname>Betsch</surname><given-names>JM</given-names></name><name name-style="western"><surname>Weiner</surname><given-names>WM</given-names></name></person-group> (<year>2009</year>) <italic><tp:taxon-name><tp:taxon-name-part taxon-name-part-type="genus">Sphyrotheca</tp:taxon-name-part></tp:taxon-name></italic> Börner, 1906 and <italic><tp:taxon-name><tp:taxon-name-part taxon-name-part-type="genus">Szeptyckitheca</tp:taxon-name-part></tp:taxon-name></italic> gen. n. (<tp:taxon-name><tp:taxon-name-part taxon-name-part-type="order">Collembola</tp:taxon-name-part></tp:taxon-name>, <tp:taxon-name><tp:taxon-name-part taxon-name-part-type="order">Symphypleona</tp:taxon-name-part></tp:taxon-name>) from North Korea. Acta zoologica cracoviensia 52B: 35–44. <ext-link xlink:href="10.3409/azc.52b_1-2.35-44" ext-link-type="doi" xlink:type="simple">https://doi.org/10.3409/azc.52b_1-2.35-44</ext-link></mixed-citation></ref></ref-list></tp:taxon-treatment>
