# Supplementary material for: ﻿Revisiting Szeptyckitheca Betsch & Weiner (Collembola, Symphypleona, Sminthuridae): new species, updated diagnoses, and a key
Source: Zookeys. 2023 Dec 12;1186:139–74. doi: 10.3897/zookeys.1186.111837 (PMC10836421; doi:10.3897/zookeys.1186.111837)
Supplement: XML Treatment for Szeptyckitheca santiagoi [file zookeys.1186.111837-treatment15.xml]

<!DOCTYPE tp:taxon-treatment
  PUBLIC "-//TaxonX//DTD Taxonomic Treatment Publishing DTD v0 20100105//EN" "tax-treatment-NSO.dtd">
<tp:taxon-treatment xmlns:tp="http://www.plazi.org/taxpub"><tp:treatment-meta><kwd-group><label>Taxon classification</label><kwd>
                <named-content content-type="kingdom">Animalia</named-content>
              </kwd><kwd>
                <named-content content-type="order">Symphypleona</named-content>
              </kwd><kwd>
                <named-content content-type="family">Sminthuridae</named-content>
              </kwd></kwd-group><mixed-citation publication-type="journal"><person-group><name><surname>Bellini</surname><given-names>Bruno Cavalcante</given-names></name><name><surname>Oliveira</surname><given-names>Mariana Fernandes De</given-names></name><name><surname>Weiner</surname><given-names>Wanda Maria</given-names></name><name><surname>Nunes</surname><given-names>Rudy Camilo</given-names></name><name><surname>Medeiros</surname><given-names>Gleyce Da Silva</given-names></name></person-group><article-title>﻿Revisiting <italic><tp:taxon-name><tp:taxon-name-part taxon-name-part-type="genus" reg="Szeptyckitheca">Szeptyckitheca</tp:taxon-name-part></tp:taxon-name></italic> Betsch &amp; Weiner (<tp:taxon-name><tp:taxon-name-part taxon-name-part-type="order">Collembola</tp:taxon-name-part></tp:taxon-name>, <tp:taxon-name><tp:taxon-name-part taxon-name-part-type="order">Symphypleona</tp:taxon-name-part></tp:taxon-name>, <tp:taxon-name><tp:taxon-name-part taxon-name-part-type="family">Sminthuridae</tp:taxon-name-part></tp:taxon-name>): new species, updated diagnoses, and a key</article-title><source>Zookeys</source><day>12</day><month>12</month><year>2023</year><volume>1186</volume><fpage>139</fpage><lpage>174</lpage><pub-id pub-id-type="doi">10.3897/zookeys.1186.111837</pub-id></mixed-citation></tp:treatment-meta><tp:nomenclature><label>﻿</label><tp:taxon-name>
              <object-id xmlns:xlink="http://www.w3.org/1999/xlink" content-type="arpha" xlink:type="simple">99663B62-A173-5E6B-AF95-B11B72584C2A</object-id>
              <tp:taxon-name-part taxon-name-part-type="genus" reg="Szeptyckitheca">Szeptyckitheca</tp:taxon-name-part>
              <tp:taxon-name-part taxon-name-part-type="species" reg="santiagoi">santiagoi</tp:taxon-name-part>
            </tp:taxon-name><tp:taxon-authority>(Yosii, 1959)</tp:taxon-authority><tp:nomenclature-citation-list><tp:nomenclature-citation><tp:taxon-name>
                  <tp:taxon-name-part taxon-name-part-type="genus" reg="Sphyrotheca">Sphyrotheca</tp:taxon-name-part>
                  <tp:taxon-name-part taxon-name-part-type="species" reg="santiagoi">santiagoi</tp:taxon-name-part>
                </tp:taxon-name><comment>Yosii, 1959: 58; <xref ref-type="bibr" rid="B30">Lawrence 1968</xref>: 333.</comment></tp:nomenclature-citation></tp:nomenclature-citation-list></tp:nomenclature><tp:treatment-sec sec-type="diagnosis" id="SECID0EQMBI"><title>Diagnosis.</title><p>Color pattern variable, usually mostly dark with a pale dorsum. <abbrev xmlns:xlink="http://www.w3.org/1999/xlink" xlink:title="antennal segment" id="ABBRID0EWMBI" xlink:type="simple">Ant</abbrev>. IV with ten subsegments; <abbrev xmlns:xlink="http://www.w3.org/1999/xlink" xlink:title="antennal segment" id="ABBRID0E1MBI" xlink:type="simple">Ant</abbrev>. III with at least 15 chaetae other than the sensory clubs; <abbrev xmlns:xlink="http://www.w3.org/1999/xlink" xlink:title="antennal segment" id="ABBRID0E5MBI" xlink:type="simple">Ant</abbrev>. II with at least 15 chaetae, one of them clearly longer than the others; <abbrev xmlns:xlink="http://www.w3.org/1999/xlink" xlink:title="antennal segment" id="ABBRID0ECNBI" xlink:type="simple">Ant</abbrev>. I with five chaetae. Eyepatches with one interocular somewhat spine-like chaeta each. Head vertex with a total of 14 or 16 spines, two of them unpaired; unpaired chaeta <bold>A1</bold> absent. Trochanters I–III with 1,1,1 spines, respectively, all blunt; trochanter III with five regular chaetae other than the spine. Ungues without the inner tooth, with tunica and weak pseudonychia; unguiculus I with or without the internal tooth; unguiculus III filament thin and reaching the tip of the unguis III. Large abdomen without capitate <abbrev xmlns:xlink="http://www.w3.org/1999/xlink" xlink:title="macrochaeta" id="ABBRID0EINBI" xlink:type="simple">mac</abbrev>. Female with a long subanal appendage, bidentate at the apex, smooth or apically serrated. Dens ventral chaetotaxy formula from the apex to the base as: 2,2…1, dorsal chaetotaxy with 13 chaetae; mucronal notch prominent (adapted from <xref ref-type="bibr" rid="B43">Yosii 1959</xref> and <xref ref-type="bibr" rid="B30">Lawrence 1968</xref>).</p></tp:treatment-sec><tp:treatment-sec sec-type="remarks" id="SECID0EUNBI"><title>Remarks.</title><p><italic><tp:taxon-name><tp:taxon-name-part taxon-name-part-type="genus" reg="Szeptyckitheca">Szeptyckitheca</tp:taxon-name-part><tp:taxon-name-part taxon-name-part-type="species" reg="santiagoi">santiagoi</tp:taxon-name-part></tp:taxon-name></italic> is the sole species of the genus without the ungual inner tooth. However, the variability of color patterns reported by <xref ref-type="bibr" rid="B30">Lawrence (1968)</xref>, discrepancies in its redescription compared to the original one of <xref ref-type="bibr" rid="B43">Yosii (1959)</xref>, like differences in unguiculus morphology and dental chaetotaxy, and the wide distribution of the species in different islands of Asia and Oceania (<xref ref-type="bibr" rid="B30">Lawrence 1968</xref>) suggest the name <italic><tp:taxon-name><tp:taxon-name-part taxon-name-part-type="genus" reg="Szeptyckitheca">S.</tp:taxon-name-part><tp:taxon-name-part taxon-name-part-type="species" reg="santiagoi">santiagoi</tp:taxon-name-part></tp:taxon-name></italic> hides a species complex. In this sense, the diagnosis herein provided and the data listed in Table <xref ref-type="table" rid="T2">2</xref> for this species should be taken as provisional until the species can be redescribed.</p></tp:treatment-sec><tp:treatment-sec sec-type="habitat" id="SECID0EAPBI"><title>Habitat.</title><p>Specimens were found in forest moss and litter, beach debris, up palms and in native gardens (<xref ref-type="bibr" rid="B30">Lawrence 1968</xref>).</p></tp:treatment-sec><tp:treatment-sec sec-type="distribution" id="SECID0EKPBI"><title>Known distribution.</title><p>Australia, Papua New Guinea, Singapore, Solomon Islands (<xref ref-type="bibr" rid="B43">Yosii 1959</xref>; <xref ref-type="bibr" rid="B30">Lawrence 1968</xref>; <xref ref-type="bibr" rid="B23">Greenslade 2023</xref>).</p></tp:treatment-sec><tp:treatment-sec><!--Section generated to contain objects referenced in tp:taxon-treatment.--><table-wrap id="T2" position="float" orientation="portrait"><label>Table 2.</label><caption><p>Main features of <italic><tp:taxon-name><tp:taxon-name-part taxon-name-part-type="genus" reg="Szeptyckitheca">Szeptyckitheca</tp:taxon-name-part></tp:taxon-name></italic> species from the Old World.</p></caption><table id="TID0E3NCI" rules="all"><tbody><tr><th rowspan="1" colspan="1">Species / features</th><th rowspan="1" colspan="1">
                      <italic>
                        <tp:taxon-name><tp:taxon-name-part taxon-name-part-type="genus" reg="Szeptyckitheca">S.</tp:taxon-name-part><tp:taxon-name-part taxon-name-part-type="species" reg="boneti">boneti</tp:taxon-name-part></tp:taxon-name>
                      </italic>
                    </th><th rowspan="1" colspan="1">
                      <italic>
                        <tp:taxon-name><tp:taxon-name-part taxon-name-part-type="genus" reg="Szeptyckitheca">S.</tp:taxon-name-part><tp:taxon-name-part taxon-name-part-type="species" reg="coerulea">coerulea</tp:taxon-name-part></tp:taxon-name>
                      </italic>
                    </th><th rowspan="1" colspan="1">
                      <italic>
                        <tp:taxon-name><tp:taxon-name-part taxon-name-part-type="genus" reg="Szeptyckitheca">S.</tp:taxon-name-part><tp:taxon-name-part taxon-name-part-type="species" reg="formosana">formosana</tp:taxon-name-part></tp:taxon-name>
                      </italic>
                    </th><th rowspan="1" colspan="1">
                      <italic>
                        <tp:taxon-name><tp:taxon-name-part taxon-name-part-type="genus" reg="Szeptyckitheca">S.</tp:taxon-name-part><tp:taxon-name-part taxon-name-part-type="species" reg="implicata">implicata</tp:taxon-name-part></tp:taxon-name>
                      </italic>
                    </th><th rowspan="1" colspan="1">
                      <italic>
                        <tp:taxon-name><tp:taxon-name-part taxon-name-part-type="genus" reg="Szeptyckitheca">S.</tp:taxon-name-part><tp:taxon-name-part taxon-name-part-type="species" reg="kesongensis">kesongensis</tp:taxon-name-part></tp:taxon-name>
                      </italic>
                    </th><th rowspan="1" colspan="1">
                      <italic>
                        <tp:taxon-name><tp:taxon-name-part taxon-name-part-type="genus" reg="Szeptyckitheca">S.</tp:taxon-name-part><tp:taxon-name-part taxon-name-part-type="species" reg="koreana">koreana</tp:taxon-name-part></tp:taxon-name>
                      </italic>
                    </th><th rowspan="1" colspan="1">
                      <italic>
                        <tp:taxon-name><tp:taxon-name-part taxon-name-part-type="genus" reg="Szeptyckitheca">S.</tp:taxon-name-part><tp:taxon-name-part taxon-name-part-type="species" reg="machadoi">machadoi</tp:taxon-name-part></tp:taxon-name>
                      </italic>
                    </th><th rowspan="1" colspan="1">
                      <italic>
                        <tp:taxon-name><tp:taxon-name-part taxon-name-part-type="genus" reg="Szeptyckitheca">S.</tp:taxon-name-part><tp:taxon-name-part taxon-name-part-type="species" reg="nepalica">nepalica</tp:taxon-name-part></tp:taxon-name>
                      </italic>
                    </th><th rowspan="1" colspan="1">
                      <italic>
                        <tp:taxon-name><tp:taxon-name-part taxon-name-part-type="genus" reg="Szeptyckitheca">S.</tp:taxon-name-part><tp:taxon-name-part taxon-name-part-type="species" reg="santiagoi">santiagoi</tp:taxon-name-part></tp:taxon-name>
                      </italic>
                    </th><th rowspan="1" colspan="1">
                      <italic>
                        <tp:taxon-name><tp:taxon-name-part taxon-name-part-type="genus" reg="Szeptyckitheca">S.</tp:taxon-name-part><tp:taxon-name-part taxon-name-part-type="species" reg="spinimucronata">spinimucronata</tp:taxon-name-part></tp:taxon-name>
                      </italic>
                    </th></tr><tr><td rowspan="1" colspan="1">Trunk color pattern</td><td rowspan="1" colspan="1">dorsally black or purplish-red</td><td rowspan="1" colspan="1">bluish with white spots</td><td rowspan="1" colspan="1">dorsally yellowish with lateral sides purplish</td><td rowspan="1" colspan="1">dark yellowish with purple stripes and spots</td><td rowspan="1" colspan="1">pale</td><td rowspan="1" colspan="1">lateral large abdomen violet</td><td rowspan="1" colspan="1">with transversal stripes and spots of dark pigment</td><td rowspan="1" colspan="1">pale, with diffused pigment and violet patches</td><td rowspan="1" colspan="1">variable, usually laterally dark and dorsally pale</td><td rowspan="1" colspan="1">whitish, with diffused fields of purple pigment</td></tr><tr><td rowspan="1" colspan="1"><abbrev xmlns:xlink="http://www.w3.org/1999/xlink" xlink:title="antennal segment" id="ABBRID0ECPAG" xlink:type="simple">Ant</abbrev>. IV subsegments</td><td rowspan="1" colspan="1">10–12</td><td rowspan="1" colspan="1">9–10</td><td rowspan="1" colspan="1">9–10</td><td rowspan="1" colspan="1">11</td><td rowspan="1" colspan="1">10</td><td rowspan="1" colspan="1">9</td><td rowspan="1" colspan="1">10</td><td rowspan="1" colspan="1">10</td><td rowspan="1" colspan="1">10</td><td rowspan="1" colspan="1">~10</td></tr><tr><td rowspan="1" colspan="1"><abbrev xmlns:xlink="http://www.w3.org/1999/xlink" xlink:title="antennal segment" id="ABBRID0EJQAG" xlink:type="simple">Ant</abbrev>. III chaetae</td><td rowspan="1" colspan="1">24*</td><td rowspan="1" colspan="1">?</td><td rowspan="1" colspan="1">?</td><td rowspan="1" colspan="1">?</td><td rowspan="1" colspan="1">23</td><td rowspan="1" colspan="1">23</td><td rowspan="1" colspan="1">21*</td><td rowspan="1" colspan="1">?</td><td rowspan="1" colspan="1">15?</td><td rowspan="1" colspan="1">?</td></tr><tr><td rowspan="1" colspan="1"><abbrev xmlns:xlink="http://www.w3.org/1999/xlink" xlink:title="antennal segment" id="ABBRID0EQRAG" xlink:type="simple">Ant</abbrev>. II chaetae</td><td rowspan="1" colspan="1">?</td><td rowspan="1" colspan="1">15–16</td><td rowspan="1" colspan="1">?</td><td rowspan="1" colspan="1">&gt;8</td><td rowspan="1" colspan="1">16</td><td rowspan="1" colspan="1">16</td><td rowspan="1" colspan="1">15*</td><td rowspan="1" colspan="1">?</td><td rowspan="1" colspan="1">15?</td><td rowspan="1" colspan="1">?</td></tr><tr><td rowspan="1" colspan="1"><abbrev xmlns:xlink="http://www.w3.org/1999/xlink" xlink:title="antennal segment" id="ABBRID0EXSAG" xlink:type="simple">Ant</abbrev>. II long chaetae</td><td rowspan="1" colspan="1">?</td><td rowspan="1" colspan="1">-?</td><td rowspan="1" colspan="1">?</td><td rowspan="1" colspan="1">-</td><td rowspan="1" colspan="1">-</td><td rowspan="1" colspan="1">-</td><td rowspan="1" colspan="1">4</td><td rowspan="1" colspan="1">-?</td><td rowspan="1" colspan="1">1</td><td rowspan="1" colspan="1">?</td></tr><tr><td rowspan="1" colspan="1"><abbrev xmlns:xlink="http://www.w3.org/1999/xlink" xlink:title="antennal segment" id="ABBRID0E5TAG" xlink:type="simple">Ant</abbrev>. I chaetae</td><td rowspan="1" colspan="1">?</td><td rowspan="1" colspan="1">7</td><td rowspan="1" colspan="1">4?</td><td rowspan="1" colspan="1">5</td><td rowspan="1" colspan="1">7</td><td rowspan="1" colspan="1">7</td><td rowspan="1" colspan="1">5?</td><td rowspan="1" colspan="1">?</td><td rowspan="1" colspan="1">5</td><td rowspan="1" colspan="1">?</td></tr><tr><td rowspan="1" colspan="1">Interocular chaetae</td><td rowspan="1" colspan="1">2</td><td rowspan="1" colspan="1">2</td><td rowspan="1" colspan="1">-?</td><td rowspan="1" colspan="1">1</td><td rowspan="1" colspan="1">2</td><td rowspan="1" colspan="1">2</td><td rowspan="1" colspan="1">2?</td><td rowspan="1" colspan="1">-?</td><td rowspan="1" colspan="1">1</td><td rowspan="1" colspan="1">-?</td></tr><tr><td rowspan="1" colspan="1">Frontal head <bold>A1</bold></td><td rowspan="1" colspan="1">+</td><td rowspan="1" colspan="1">+</td><td rowspan="1" colspan="1">+</td><td rowspan="1" colspan="1">+</td><td rowspan="1" colspan="1">-</td><td rowspan="1" colspan="1">+</td><td rowspan="1" colspan="1">+</td><td rowspan="1" colspan="1">+</td><td rowspan="1" colspan="1">-</td><td rowspan="1" colspan="1">+</td></tr><tr><td rowspan="1" colspan="1">Head vertex large spines (total)</td><td rowspan="1" colspan="1">10</td><td rowspan="1" colspan="1">6</td><td rowspan="1" colspan="1">15</td><td rowspan="1" colspan="1">16</td><td rowspan="1" colspan="1">16</td><td rowspan="1" colspan="1">4****</td><td rowspan="1" colspan="1">16</td><td rowspan="1" colspan="1">11</td><td rowspan="1" colspan="1">14 or 16</td><td rowspan="1" colspan="1">16</td></tr><tr><td rowspan="1" colspan="1">Head vertex rough spines</td><td rowspan="1" colspan="1">-?</td><td rowspan="1" colspan="1">-</td><td rowspan="1" colspan="1">+</td><td rowspan="1" colspan="1">+</td><td rowspan="1" colspan="1">+/-</td><td rowspan="1" colspan="1">+/-</td><td rowspan="1" colspan="1">-?</td><td rowspan="1" colspan="1">-?</td><td rowspan="1" colspan="1">+?</td><td rowspan="1" colspan="1">+</td></tr><tr><td rowspan="1" colspan="1">Head frons sec. reduced chaetae</td><td rowspan="1" colspan="1">+</td><td rowspan="1" colspan="1">-</td><td rowspan="1" colspan="1">-?</td><td rowspan="1" colspan="1">-</td><td rowspan="1" colspan="1">-</td><td rowspan="1" colspan="1">+</td><td rowspan="1" colspan="1">-</td><td rowspan="1" colspan="1">-?</td><td rowspan="1" colspan="1">+?</td><td rowspan="1" colspan="1">-</td></tr><tr><td rowspan="1" colspan="1">Head interantennal bifid chaetae (♀)</td><td rowspan="1" colspan="1">-</td><td rowspan="1" colspan="1">-</td><td rowspan="1" colspan="1">-</td><td rowspan="1" colspan="1">-</td><td rowspan="1" colspan="1">+</td><td rowspan="1" colspan="1">-</td><td rowspan="1" colspan="1">-</td><td rowspan="1" colspan="1">-</td><td rowspan="1" colspan="1">-</td><td rowspan="1" colspan="1">-</td></tr><tr><td rowspan="1" colspan="1">Head clypeal <bold>f</bold> line <abbrev xmlns:xlink="http://www.w3.org/1999/xlink" xlink:title="macrochaeta" id="ABBRID0EV2AG" xlink:type="simple">mac</abbrev></td><td rowspan="1" colspan="1">-</td><td rowspan="1" colspan="1">-</td><td rowspan="1" colspan="1">-</td><td rowspan="1" colspan="1">-</td><td rowspan="1" colspan="1">-</td><td rowspan="1" colspan="1">-</td><td rowspan="1" colspan="1">-</td><td rowspan="1" colspan="1">-</td><td rowspan="1" colspan="1">-</td><td rowspan="1" colspan="1">-</td></tr><tr><td rowspan="1" colspan="1">Tr. I n° of spines</td><td rowspan="1" colspan="1">?</td><td rowspan="1" colspan="1">1</td><td rowspan="1" colspan="1">?</td><td rowspan="1" colspan="1">1</td><td rowspan="1" colspan="1">1</td><td rowspan="1" colspan="1">1</td><td rowspan="1" colspan="1">1</td><td rowspan="1" colspan="1">1</td><td rowspan="1" colspan="1">1</td><td rowspan="1" colspan="1">?</td></tr><tr><td rowspan="1" colspan="1">Tr. I spine apex shape</td><td rowspan="1" colspan="1">?</td><td rowspan="1" colspan="1">blunt</td><td rowspan="1" colspan="1">?</td><td rowspan="1" colspan="1">blunt</td><td rowspan="1" colspan="1">capitate</td><td rowspan="1" colspan="1">capitate</td><td rowspan="1" colspan="1">blunt</td><td rowspan="1" colspan="1">blunt</td><td rowspan="1" colspan="1">blunt</td><td rowspan="1" colspan="1">?</td></tr><tr><td rowspan="1" colspan="1">Tr. II spine apex shape</td><td rowspan="1" colspan="1">?</td><td rowspan="1" colspan="1">blunt</td><td rowspan="1" colspan="1">?</td><td rowspan="1" colspan="1">blunt</td><td rowspan="1" colspan="1">capitate</td><td rowspan="1" colspan="1">capitate</td><td rowspan="1" colspan="1">-</td><td rowspan="1" colspan="1">blunt</td><td rowspan="1" colspan="1">blunt</td><td rowspan="1" colspan="1">?</td></tr><tr><td rowspan="1" colspan="1">Tr. III spine apex shape</td><td rowspan="1" colspan="1">?</td><td rowspan="1" colspan="1">blunt</td><td rowspan="1" colspan="1">?</td><td rowspan="1" colspan="1">blunt</td><td rowspan="1" colspan="1">capitate</td><td rowspan="1" colspan="1">capitate</td><td rowspan="1" colspan="1">blunt</td><td rowspan="1" colspan="1">blunt</td><td rowspan="1" colspan="1">blunt</td><td rowspan="1" colspan="1">blunt</td></tr><tr><td rowspan="1" colspan="1">Tr. III regular chaetae</td><td rowspan="1" colspan="1">?</td><td rowspan="1" colspan="1">5</td><td rowspan="1" colspan="1">?</td><td rowspan="1" colspan="1">5</td><td rowspan="1" colspan="1">5</td><td rowspan="1" colspan="1">4</td><td rowspan="1" colspan="1">4</td><td rowspan="1" colspan="1">?</td><td rowspan="1" colspan="1">5</td><td rowspan="1" colspan="1">5</td></tr><tr><td rowspan="1" colspan="1">Tr. III oval organs</td><td rowspan="1" colspan="1">?</td><td rowspan="1" colspan="1">-?</td><td rowspan="1" colspan="1">?</td><td rowspan="1" colspan="1">-?</td><td rowspan="1" colspan="1">2</td><td rowspan="1" colspan="1">2</td><td rowspan="1" colspan="1">-</td><td rowspan="1" colspan="1">?</td><td rowspan="1" colspan="1">?</td><td rowspan="1" colspan="1">-?</td></tr><tr><td rowspan="1" colspan="1">Femur I spine</td><td rowspan="1" colspan="1">?</td><td rowspan="1" colspan="1">+(1)</td><td rowspan="1" colspan="1">?</td><td rowspan="1" colspan="1">?</td><td rowspan="1" colspan="1">+(1)</td><td rowspan="1" colspan="1">+(1)</td><td rowspan="1" colspan="1">+(1)</td><td rowspan="1" colspan="1">?</td><td rowspan="1" colspan="1">+(2)</td><td rowspan="1" colspan="1">?</td></tr><tr><td rowspan="1" colspan="1">Ungues inner tooth</td><td rowspan="1" colspan="1">+</td><td rowspan="1" colspan="1">+</td><td rowspan="1" colspan="1">+</td><td rowspan="1" colspan="1">+</td><td rowspan="1" colspan="1">+</td><td rowspan="1" colspan="1">+</td><td rowspan="1" colspan="1">+</td><td rowspan="1" colspan="1">+</td><td rowspan="1" colspan="1">-</td><td rowspan="1" colspan="1">+</td></tr><tr><td rowspan="1" colspan="1">Ungual tunica</td><td rowspan="1" colspan="1">-**</td><td rowspan="1" colspan="1">+</td><td rowspan="1" colspan="1">+</td><td rowspan="1" colspan="1">+</td><td rowspan="1" colspan="1">+</td><td rowspan="1" colspan="1">+</td><td rowspan="1" colspan="1">+</td><td rowspan="1" colspan="1">+</td><td rowspan="1" colspan="1">+</td><td rowspan="1" colspan="1">+</td></tr><tr><td rowspan="1" colspan="1">Ungual pseudonychia</td><td rowspan="1" colspan="1">weak</td><td rowspan="1" colspan="1">strong</td><td rowspan="1" colspan="1">-</td><td rowspan="1" colspan="1">weak</td><td rowspan="1" colspan="1">strong</td><td rowspan="1" colspan="1">strong</td><td rowspan="1" colspan="1">strong</td><td rowspan="1" colspan="1">strong</td><td rowspan="1" colspan="1">weak</td><td rowspan="1" colspan="1">-</td></tr><tr><td rowspan="1" colspan="1">Unguiculus I internal tooth</td><td rowspan="1" colspan="1">+</td><td rowspan="1" colspan="1">-</td><td rowspan="1" colspan="1">+</td><td rowspan="1" colspan="1">+</td><td rowspan="1" colspan="1">-</td><td rowspan="1" colspan="1">+</td><td rowspan="1" colspan="1">+</td><td rowspan="1" colspan="1">+/-</td><td rowspan="1" colspan="1">+/-</td><td rowspan="1" colspan="1">-</td></tr><tr><td rowspan="1" colspan="1">Unguiculus III apical filament</td><td rowspan="1" colspan="1">thin</td><td rowspan="1" colspan="1">thin</td><td rowspan="1" colspan="1">thin</td><td rowspan="1" colspan="1">thin</td><td rowspan="1" colspan="1">thin</td><td rowspan="1" colspan="1">thin</td><td rowspan="1" colspan="1">thin</td><td rowspan="1" colspan="1">thin?</td><td rowspan="1" colspan="1">thin</td><td rowspan="1" colspan="1">thin</td></tr><tr><td rowspan="1" colspan="1">Unguiculus III filament compared to unguis III</td><td rowspan="1" colspan="1">&lt;</td><td rowspan="1" colspan="1">&lt;</td><td rowspan="1" colspan="1">&lt;</td><td rowspan="1" colspan="1">&lt;</td><td rowspan="1" colspan="1">&lt;</td><td rowspan="1" colspan="1">=</td><td rowspan="1" colspan="1">&gt;</td><td rowspan="1" colspan="1">&lt;</td><td rowspan="1" colspan="1">=</td><td rowspan="1" colspan="1">&lt;</td></tr><tr><td rowspan="1" colspan="1">Large abdomen capitate <abbrev xmlns:xlink="http://www.w3.org/1999/xlink" xlink:title="macrochaeta" id="ABBRID0EVKBG" xlink:type="simple">mac</abbrev></td><td rowspan="1" colspan="1">?</td><td rowspan="1" colspan="1">+</td><td rowspan="1" colspan="1">-</td><td rowspan="1" colspan="1">+</td><td rowspan="1" colspan="1">-</td><td rowspan="1" colspan="1">-</td><td rowspan="1" colspan="1">?</td><td rowspan="1" colspan="1">-</td><td rowspan="1" colspan="1">-</td><td rowspan="1" colspan="1">-</td></tr><tr><td rowspan="1" colspan="1">Female anal valve <bold>mps1</bold> winged</td><td rowspan="1" colspan="1">-</td><td rowspan="1" colspan="1">-</td><td rowspan="1" colspan="1">-</td><td rowspan="1" colspan="1">-</td><td rowspan="1" colspan="1">+</td><td rowspan="1" colspan="1">-</td><td rowspan="1" colspan="1">-</td><td rowspan="1" colspan="1">-</td><td rowspan="1" colspan="1">-</td><td rowspan="1" colspan="1">-</td></tr><tr><td rowspan="1" colspan="1">Female subanal appendage shape</td><td rowspan="1" colspan="1">very long, acuminate, serrated at the middle</td><td rowspan="1" colspan="1">long, acuminate, unilaterally serrated</td><td rowspan="1" colspan="1">long, blunt, apically serrated</td><td rowspan="1" colspan="1">long, acuminate, apically serrated</td><td rowspan="1" colspan="1">long, acuminate, apically serrated</td><td rowspan="1" colspan="1">long, blunt, apically unilaterally serrated</td><td rowspan="1" colspan="1">long, spatulated, apically serrated</td><td rowspan="1" colspan="1">long, acuminate, apically serrated</td><td rowspan="1" colspan="1">long, with a bidentate apex, smooth or apically serrated</td><td rowspan="1" colspan="1">long, acuminate, apically serrated</td></tr><tr><td rowspan="1" colspan="1">Manubrial chaetae</td><td rowspan="1" colspan="1">?</td><td rowspan="1" colspan="1">7</td><td rowspan="1" colspan="1">7</td><td rowspan="1" colspan="1">7</td><td rowspan="1" colspan="1">?</td><td rowspan="1" colspan="1">?</td><td rowspan="1" colspan="1">?</td><td rowspan="1" colspan="1">6</td><td rowspan="1" colspan="1">?</td><td rowspan="1" colspan="1">7</td></tr><tr><td rowspan="1" colspan="1">Dens ventral chaetotaxy</td><td rowspan="1" colspan="1">3,2,2…1 or<break/> 3,2…1</td><td rowspan="1" colspan="1">4,2…1</td><td rowspan="1" colspan="1">3,1…1</td><td rowspan="1" colspan="1">2,2…1</td><td rowspan="1" colspan="1">3,2…1</td><td rowspan="1" colspan="1">3…1 or<break/> 2…1</td><td rowspan="1" colspan="1">2,2…1</td><td rowspan="1" colspan="1">3,2....1</td><td rowspan="1" colspan="1">2,2…1***</td><td rowspan="1" colspan="1">3,2…1</td></tr><tr><td rowspan="1" colspan="1">Dens dorsal chaetae</td><td rowspan="1" colspan="1">17–18</td><td rowspan="1" colspan="1">16</td><td rowspan="1" colspan="1">15</td><td rowspan="1" colspan="1">19</td><td rowspan="1" colspan="1">20</td><td rowspan="1" colspan="1">17</td><td rowspan="1" colspan="1">24</td><td rowspan="1" colspan="1">13</td><td rowspan="1" colspan="1">13***</td><td rowspan="1" colspan="1">17</td></tr><tr><td rowspan="1" colspan="1">Prominent mucronal notch</td><td rowspan="1" colspan="1">+</td><td rowspan="1" colspan="1">+</td><td rowspan="1" colspan="1">+</td><td rowspan="1" colspan="1">+</td><td rowspan="1" colspan="1">+</td><td rowspan="1" colspan="1">+</td><td rowspan="1" colspan="1">+</td><td rowspan="1" colspan="1">+</td><td rowspan="1" colspan="1">+</td><td rowspan="1" colspan="1">+</td></tr></tbody></table><table-wrap-foot><fn><p>Data based on the original descriptions, with exception of <italic><tp:taxon-name><tp:taxon-name-part taxon-name-part-type="genus" reg="Szeptyckitheca">S.</tp:taxon-name-part><tp:taxon-name-part taxon-name-part-type="species" reg="santiagoi">santiagoi</tp:taxon-name-part></tp:taxon-name></italic>, which was based on <xref ref-type="bibr" rid="B43">Yosii (1959)</xref> and <xref ref-type="bibr" rid="B30">Lawrence (1968)</xref>. Legends: ‘sec.’ secondarily, ‘Tr.’ trochanter; ‘+’ present; ‘-’ absent; ‘~’ about; ‘=’ subequal; ‘&gt;’ surpassing the tip of unguis; ‘&lt;’ not reaching the tip of unguis; ‘?’ unknown, unclear data; ‘*’ = including the peculiar small sensilla on cavities outside the apical organ; ‘**’ = ungues I and II without tunica, unguis III possibly with a small distal rudiment; ‘***’ = we considered dental chaetae as described by <xref ref-type="bibr" rid="B43">Yosii (1959)</xref>, since <xref ref-type="bibr" rid="B30">Lawrence’s (1968)</xref> redescription is imprecise regarding this feature and may be mistaken; ‘****’ = the large head vertex spines of <italic><tp:taxon-name><tp:taxon-name-part taxon-name-part-type="genus" reg="Szeptyckitheca">S.</tp:taxon-name-part><tp:taxon-name-part taxon-name-part-type="species" reg="koreana">koreana</tp:taxon-name-part></tp:taxon-name></italic>, comb. nov. are mixed with large curved rough <abbrev xmlns:xlink="http://www.w3.org/1999/xlink" xlink:title="macrochaeta" id="ABBRID0EVTBG" xlink:type="simple">mac</abbrev>.</p></fn></table-wrap-foot></table-wrap></tp:treatment-sec><ref-list><ref id="B30"><mixed-citation xmlns:xlink="http://www.w3.org/1999/xlink" xlink:type="simple"><person-group><name name-style="western"><surname>Lawrence</surname><given-names>PN</given-names></name></person-group> (<year>1968</year>) <article-title>South Pacific <tp:taxon-name><tp:taxon-name-part taxon-name-part-type="order">Symphypleona</tp:taxon-name-part></tp:taxon-name> (<tp:taxon-name><tp:taxon-name-part taxon-name-part-type="order">Collembola</tp:taxon-name-part></tp:taxon-name>).</article-title><source>Pacific Insects</source><volume>10</volume>: <fpage>325</fpage>–<lpage>340</lpage>.</mixed-citation></ref><ref id="B43"><mixed-citation xmlns:xlink="http://www.w3.org/1999/xlink" xlink:type="simple"><person-group><name name-style="western"><surname>Yosii</surname><given-names>R</given-names></name></person-group> (<year>1959</year>) <article-title>Studies on the Collembolan Fauna of Malay and Singapore with special reference to the Genera: <italic><tp:taxon-name><tp:taxon-name-part taxon-name-part-type="genus">Lobella</tp:taxon-name-part></tp:taxon-name></italic>, <italic><tp:taxon-name><tp:taxon-name-part taxon-name-part-type="genus">Lepidocyrtus</tp:taxon-name-part></tp:taxon-name></italic> and <italic><tp:taxon-name><tp:taxon-name-part taxon-name-part-type="genus">Callyntrura</tp:taxon-name-part></tp:taxon-name></italic>.</article-title><source>Contributions of the Biology Laboratory of Kyoto University</source><volume>10</volume>: <fpage>1</fpage>–<lpage>65</lpage>. <ext-link xlink:href="10.5134/176436" ext-link-type="doi" xlink:type="simple">https://doi.org/10.5134/176436</ext-link></mixed-citation></ref><ref id="B23"><mixed-citation xmlns:xlink="http://www.w3.org/1999/xlink" xlink:type="simple"><person-group><name name-style="western"><surname>Greenslade</surname><given-names>P</given-names></name></person-group> (<year>2023</year>) Australian Biological Resources Study—Australian Faunal Directory, Class <tp:taxon-name><tp:taxon-name-part taxon-name-part-type="order">Collembola</tp:taxon-name-part></tp:taxon-name> Lubbock, 1870. <ext-link xlink:href="https://biodiversity.org.au/afd/taxa/Collembola" ext-link-type="uri" xlink:type="simple">https://biodiversity.org.au/afd/taxa/Collembola</ext-link> [Accessed on 15 August 2023]</mixed-citation></ref></ref-list></tp:taxon-treatment>
