# Supplementary material for: ﻿Revisiting Szeptyckitheca Betsch & Weiner (Collembola, Symphypleona, Sminthuridae): new species, updated diagnoses, and a key
Source: Zookeys. 2023 Dec 12;1186:139–74. doi: 10.3897/zookeys.1186.111837 (PMC10836421; doi:10.3897/zookeys.1186.111837)
Supplement: XML Treatment for Szeptyckitheca spinimucronata [file zookeys.1186.111837-treatment16.xml]

<!DOCTYPE tp:taxon-treatment
  PUBLIC "-//TaxonX//DTD Taxonomic Treatment Publishing DTD v0 20100105//EN" "tax-treatment-NSO.dtd">
<tp:taxon-treatment xmlns:tp="http://www.plazi.org/taxpub"><tp:treatment-meta><kwd-group><label>Taxon classification</label><kwd>
                <named-content content-type="kingdom">Animalia</named-content>
              </kwd><kwd>
                <named-content content-type="order">Symphypleona</named-content>
              </kwd><kwd>
                <named-content content-type="family">Sminthuridae</named-content>
              </kwd></kwd-group><mixed-citation publication-type="journal"><person-group><name><surname>Bellini</surname><given-names>Bruno Cavalcante</given-names></name><name><surname>Oliveira</surname><given-names>Mariana Fernandes De</given-names></name><name><surname>Weiner</surname><given-names>Wanda Maria</given-names></name><name><surname>Nunes</surname><given-names>Rudy Camilo</given-names></name><name><surname>Medeiros</surname><given-names>Gleyce Da Silva</given-names></name></person-group><article-title>﻿Revisiting <italic><tp:taxon-name><tp:taxon-name-part taxon-name-part-type="genus" reg="Szeptyckitheca">Szeptyckitheca</tp:taxon-name-part></tp:taxon-name></italic> Betsch &amp; Weiner (<tp:taxon-name><tp:taxon-name-part taxon-name-part-type="order">Collembola</tp:taxon-name-part></tp:taxon-name>, <tp:taxon-name><tp:taxon-name-part taxon-name-part-type="order">Symphypleona</tp:taxon-name-part></tp:taxon-name>, <tp:taxon-name><tp:taxon-name-part taxon-name-part-type="family">Sminthuridae</tp:taxon-name-part></tp:taxon-name>): new species, updated diagnoses, and a key</article-title><source>Zookeys</source><day>12</day><month>12</month><year>2023</year><volume>1186</volume><fpage>139</fpage><lpage>174</lpage><pub-id pub-id-type="doi">10.3897/zookeys.1186.111837</pub-id></mixed-citation></tp:treatment-meta><tp:nomenclature><label>﻿?</label><tp:taxon-name>
              <object-id xmlns:xlink="http://www.w3.org/1999/xlink" content-type="arpha" xlink:type="simple">52A3A105-A6A1-59C9-8FC8-B5C171FE297A</object-id>
              <tp:taxon-name-part taxon-name-part-type="genus" reg="Szeptyckitheca">Szeptyckitheca</tp:taxon-name-part>
              <tp:taxon-name-part taxon-name-part-type="species" reg="spinimucronata">spinimucronata</tp:taxon-name-part>
            </tp:taxon-name><tp:taxon-authority>(Itoh, 1993)</tp:taxon-authority><tp:nomenclature-citation-list><tp:nomenclature-citation><tp:taxon-name>
                  <tp:taxon-name-part taxon-name-part-type="genus" reg="Sphyrotheca">Sphyrotheca</tp:taxon-name-part>
                  <tp:taxon-name-part taxon-name-part-type="species" reg="spinimucronata">spinimucronata</tp:taxon-name-part>
                </tp:taxon-name><comment>Itoh, 1993, in <xref ref-type="bibr" rid="B27">Itoh and Zhao 1993</xref>: 33.</comment></tp:nomenclature-citation></tp:nomenclature-citation-list></tp:nomenclature><tp:treatment-sec sec-type="diagnosis" id="SECID0ESRBI"><title>Diagnosis.</title><p>White ground with diffuse purple pigment on anterior and dorsal head and dorsal and lateral trunk, antennae darker. <abbrev xmlns:xlink="http://www.w3.org/1999/xlink" xlink:title="antennal segment" id="ABBRID0EYRBI" xlink:type="simple">Ant</abbrev>. IV with ~ 10 subsegments. Head vertex with a total of 16 large spines, two of them unpaired; unpaired chaeta <bold>A1</bold> present; secondarily reduced chaetae near the spines absent. Trochanter III spine blunt, with five extra regular chaetae. Ungues with a single inner tooth, with tunica and lacking pseudonychia; unguiculus I without the internal tooth; unguiculus III filament thin and not reaching the tip of the unguis III. Large abdomen without capitate <abbrev xmlns:xlink="http://www.w3.org/1999/xlink" xlink:title="macrochaeta" id="ABBRID0E5RBI" xlink:type="simple">mac</abbrev>. Female with a long subanal appendage (surpassing the ventral anal valves), acuminate, apically serrated on both edges. Manubrium with 7+7 dorsal chaetae; dens ventral chaetotaxy formula from the apex to the base as: 3,2…1, dorsal chaetotaxy with 17 chaetae; mucronal notch prominent (adapted from <xref ref-type="bibr" rid="B27">Itoh and Zhao 1993</xref>).</p></tp:treatment-sec><tp:treatment-sec sec-type="remarks" id="SECID0EGSBI"><title>Remarks.</title><p><italic><tp:taxon-name><tp:taxon-name-part taxon-name-part-type="genus" reg="Sphyrotheca">Sphyrotheca</tp:taxon-name-part><tp:taxon-name-part taxon-name-part-type="species" reg="spinimucronata">spinimucronata</tp:taxon-name-part></tp:taxon-name></italic> is listed as a <italic><tp:taxon-name><tp:taxon-name-part taxon-name-part-type="genus" reg="Szeptyckitheca">Szeptyckitheca</tp:taxon-name-part></tp:taxon-name></italic> species in <xref ref-type="bibr" rid="B3">Bellinger et al. (1996–2023)</xref>, possibly due to its resemblance with <italic><tp:taxon-name><tp:taxon-name-part taxon-name-part-type="genus" reg="Szeptyckitheca">S.</tp:taxon-name-part><tp:taxon-name-part taxon-name-part-type="species" reg="nepalica">nepalica</tp:taxon-name-part></tp:taxon-name></italic> (<xref ref-type="bibr" rid="B27">Itoh and Zhao 1993</xref>), and that is why we give its diagnosis here. However, it was not cited in the original description of the genus or in the most recent key to the group (<xref ref-type="bibr" rid="B9">Betsch and Weiner 2009</xref>; <xref ref-type="bibr" rid="B46">Zeppelini et al. 2018</xref>). Without the confirmation of the presence of trochanters I and II spines and many other relevant morphological traits (see Table <xref ref-type="table" rid="T2">2</xref>), the positioning of <italic><tp:taxon-name><tp:taxon-name-part taxon-name-part-type="genus" reg="Szeptyckitheca">S.</tp:taxon-name-part><tp:taxon-name-part taxon-name-part-type="species" reg="spinimucronata">spinimucronata</tp:taxon-name-part></tp:taxon-name></italic> within <italic><tp:taxon-name><tp:taxon-name-part taxon-name-part-type="genus" reg="Szeptyckitheca">Szeptyckitheca</tp:taxon-name-part></tp:taxon-name></italic> is doubtful, and we considered it as a <italic>species inquirenda</italic>.</p></tp:treatment-sec><tp:treatment-sec sec-type="habitat" id="SECID0ERUBI"><title>Habitat.</title><p>Specimens were found in a coniferous forest of <italic><tp:taxon-name><tp:taxon-name-part taxon-name-part-type="genus" reg="Cryptomeria">Cryptomeria</tp:taxon-name-part><tp:taxon-name-part taxon-name-part-type="species" reg="fortunei">fortunei</tp:taxon-name-part></tp:taxon-name></italic> (<xref ref-type="bibr" rid="B27">Itoh and Zhao 1993</xref>).</p></tp:treatment-sec><tp:treatment-sec sec-type="distribution" id="SECID0EGVBI"><title>Known distribution.</title><p>China (<xref ref-type="bibr" rid="B27">Itoh and Zhao 1993</xref>).</p></tp:treatment-sec><tp:treatment-sec><!--Section generated to contain objects referenced in tp:taxon-treatment.--><table-wrap id="T2" position="float" orientation="portrait"><label>Table 2.</label><caption><p>Main features of <italic><tp:taxon-name><tp:taxon-name-part taxon-name-part-type="genus" reg="Szeptyckitheca">Szeptyckitheca</tp:taxon-name-part></tp:taxon-name></italic> species from the Old World.</p></caption><table id="TID0E3NCI" rules="all"><tbody><tr><th rowspan="1" colspan="1">Species / features</th><th rowspan="1" colspan="1">
                      <italic>
                        <tp:taxon-name><tp:taxon-name-part taxon-name-part-type="genus" reg="Szeptyckitheca">S.</tp:taxon-name-part><tp:taxon-name-part taxon-name-part-type="species" reg="boneti">boneti</tp:taxon-name-part></tp:taxon-name>
                      </italic>
                    </th><th rowspan="1" colspan="1">
                      <italic>
                        <tp:taxon-name><tp:taxon-name-part taxon-name-part-type="genus" reg="Szeptyckitheca">S.</tp:taxon-name-part><tp:taxon-name-part taxon-name-part-type="species" reg="coerulea">coerulea</tp:taxon-name-part></tp:taxon-name>
                      </italic>
                    </th><th rowspan="1" colspan="1">
                      <italic>
                        <tp:taxon-name><tp:taxon-name-part taxon-name-part-type="genus" reg="Szeptyckitheca">S.</tp:taxon-name-part><tp:taxon-name-part taxon-name-part-type="species" reg="formosana">formosana</tp:taxon-name-part></tp:taxon-name>
                      </italic>
                    </th><th rowspan="1" colspan="1">
                      <italic>
                        <tp:taxon-name><tp:taxon-name-part taxon-name-part-type="genus" reg="Szeptyckitheca">S.</tp:taxon-name-part><tp:taxon-name-part taxon-name-part-type="species" reg="implicata">implicata</tp:taxon-name-part></tp:taxon-name>
                      </italic>
                    </th><th rowspan="1" colspan="1">
                      <italic>
                        <tp:taxon-name><tp:taxon-name-part taxon-name-part-type="genus" reg="Szeptyckitheca">S.</tp:taxon-name-part><tp:taxon-name-part taxon-name-part-type="species" reg="kesongensis">kesongensis</tp:taxon-name-part></tp:taxon-name>
                      </italic>
                    </th><th rowspan="1" colspan="1">
                      <italic>
                        <tp:taxon-name><tp:taxon-name-part taxon-name-part-type="genus" reg="Szeptyckitheca">S.</tp:taxon-name-part><tp:taxon-name-part taxon-name-part-type="species" reg="koreana">koreana</tp:taxon-name-part></tp:taxon-name>
                      </italic>
                    </th><th rowspan="1" colspan="1">
                      <italic>
                        <tp:taxon-name><tp:taxon-name-part taxon-name-part-type="genus" reg="Szeptyckitheca">S.</tp:taxon-name-part><tp:taxon-name-part taxon-name-part-type="species" reg="machadoi">machadoi</tp:taxon-name-part></tp:taxon-name>
                      </italic>
                    </th><th rowspan="1" colspan="1">
                      <italic>
                        <tp:taxon-name><tp:taxon-name-part taxon-name-part-type="genus" reg="Szeptyckitheca">S.</tp:taxon-name-part><tp:taxon-name-part taxon-name-part-type="species" reg="nepalica">nepalica</tp:taxon-name-part></tp:taxon-name>
                      </italic>
                    </th><th rowspan="1" colspan="1">
                      <italic>
                        <tp:taxon-name><tp:taxon-name-part taxon-name-part-type="genus" reg="Szeptyckitheca">S.</tp:taxon-name-part><tp:taxon-name-part taxon-name-part-type="species" reg="santiagoi">santiagoi</tp:taxon-name-part></tp:taxon-name>
                      </italic>
                    </th><th rowspan="1" colspan="1">
                      <italic>
                        <tp:taxon-name><tp:taxon-name-part taxon-name-part-type="genus" reg="Szeptyckitheca">S.</tp:taxon-name-part><tp:taxon-name-part taxon-name-part-type="species" reg="spinimucronata">spinimucronata</tp:taxon-name-part></tp:taxon-name>
                      </italic>
                    </th></tr><tr><td rowspan="1" colspan="1">Trunk color pattern</td><td rowspan="1" colspan="1">dorsally black or purplish-red</td><td rowspan="1" colspan="1">bluish with white spots</td><td rowspan="1" colspan="1">dorsally yellowish with lateral sides purplish</td><td rowspan="1" colspan="1">dark yellowish with purple stripes and spots</td><td rowspan="1" colspan="1">pale</td><td rowspan="1" colspan="1">lateral large abdomen violet</td><td rowspan="1" colspan="1">with transversal stripes and spots of dark pigment</td><td rowspan="1" colspan="1">pale, with diffused pigment and violet patches</td><td rowspan="1" colspan="1">variable, usually laterally dark and dorsally pale</td><td rowspan="1" colspan="1">whitish, with diffused fields of purple pigment</td></tr><tr><td rowspan="1" colspan="1"><abbrev xmlns:xlink="http://www.w3.org/1999/xlink" xlink:title="antennal segment" id="ABBRID0ECPAG" xlink:type="simple">Ant</abbrev>. IV subsegments</td><td rowspan="1" colspan="1">10–12</td><td rowspan="1" colspan="1">9–10</td><td rowspan="1" colspan="1">9–10</td><td rowspan="1" colspan="1">11</td><td rowspan="1" colspan="1">10</td><td rowspan="1" colspan="1">9</td><td rowspan="1" colspan="1">10</td><td rowspan="1" colspan="1">10</td><td rowspan="1" colspan="1">10</td><td rowspan="1" colspan="1">~10</td></tr><tr><td rowspan="1" colspan="1"><abbrev xmlns:xlink="http://www.w3.org/1999/xlink" xlink:title="antennal segment" id="ABBRID0EJQAG" xlink:type="simple">Ant</abbrev>. III chaetae</td><td rowspan="1" colspan="1">24*</td><td rowspan="1" colspan="1">?</td><td rowspan="1" colspan="1">?</td><td rowspan="1" colspan="1">?</td><td rowspan="1" colspan="1">23</td><td rowspan="1" colspan="1">23</td><td rowspan="1" colspan="1">21*</td><td rowspan="1" colspan="1">?</td><td rowspan="1" colspan="1">15?</td><td rowspan="1" colspan="1">?</td></tr><tr><td rowspan="1" colspan="1"><abbrev xmlns:xlink="http://www.w3.org/1999/xlink" xlink:title="antennal segment" id="ABBRID0EQRAG" xlink:type="simple">Ant</abbrev>. II chaetae</td><td rowspan="1" colspan="1">?</td><td rowspan="1" colspan="1">15–16</td><td rowspan="1" colspan="1">?</td><td rowspan="1" colspan="1">&gt;8</td><td rowspan="1" colspan="1">16</td><td rowspan="1" colspan="1">16</td><td rowspan="1" colspan="1">15*</td><td rowspan="1" colspan="1">?</td><td rowspan="1" colspan="1">15?</td><td rowspan="1" colspan="1">?</td></tr><tr><td rowspan="1" colspan="1"><abbrev xmlns:xlink="http://www.w3.org/1999/xlink" xlink:title="antennal segment" id="ABBRID0EXSAG" xlink:type="simple">Ant</abbrev>. II long chaetae</td><td rowspan="1" colspan="1">?</td><td rowspan="1" colspan="1">-?</td><td rowspan="1" colspan="1">?</td><td rowspan="1" colspan="1">-</td><td rowspan="1" colspan="1">-</td><td rowspan="1" colspan="1">-</td><td rowspan="1" colspan="1">4</td><td rowspan="1" colspan="1">-?</td><td rowspan="1" colspan="1">1</td><td rowspan="1" colspan="1">?</td></tr><tr><td rowspan="1" colspan="1"><abbrev xmlns:xlink="http://www.w3.org/1999/xlink" xlink:title="antennal segment" id="ABBRID0E5TAG" xlink:type="simple">Ant</abbrev>. I chaetae</td><td rowspan="1" colspan="1">?</td><td rowspan="1" colspan="1">7</td><td rowspan="1" colspan="1">4?</td><td rowspan="1" colspan="1">5</td><td rowspan="1" colspan="1">7</td><td rowspan="1" colspan="1">7</td><td rowspan="1" colspan="1">5?</td><td rowspan="1" colspan="1">?</td><td rowspan="1" colspan="1">5</td><td rowspan="1" colspan="1">?</td></tr><tr><td rowspan="1" colspan="1">Interocular chaetae</td><td rowspan="1" colspan="1">2</td><td rowspan="1" colspan="1">2</td><td rowspan="1" colspan="1">-?</td><td rowspan="1" colspan="1">1</td><td rowspan="1" colspan="1">2</td><td rowspan="1" colspan="1">2</td><td rowspan="1" colspan="1">2?</td><td rowspan="1" colspan="1">-?</td><td rowspan="1" colspan="1">1</td><td rowspan="1" colspan="1">-?</td></tr><tr><td rowspan="1" colspan="1">Frontal head <bold>A1</bold></td><td rowspan="1" colspan="1">+</td><td rowspan="1" colspan="1">+</td><td rowspan="1" colspan="1">+</td><td rowspan="1" colspan="1">+</td><td rowspan="1" colspan="1">-</td><td rowspan="1" colspan="1">+</td><td rowspan="1" colspan="1">+</td><td rowspan="1" colspan="1">+</td><td rowspan="1" colspan="1">-</td><td rowspan="1" colspan="1">+</td></tr><tr><td rowspan="1" colspan="1">Head vertex large spines (total)</td><td rowspan="1" colspan="1">10</td><td rowspan="1" colspan="1">6</td><td rowspan="1" colspan="1">15</td><td rowspan="1" colspan="1">16</td><td rowspan="1" colspan="1">16</td><td rowspan="1" colspan="1">4****</td><td rowspan="1" colspan="1">16</td><td rowspan="1" colspan="1">11</td><td rowspan="1" colspan="1">14 or 16</td><td rowspan="1" colspan="1">16</td></tr><tr><td rowspan="1" colspan="1">Head vertex rough spines</td><td rowspan="1" colspan="1">-?</td><td rowspan="1" colspan="1">-</td><td rowspan="1" colspan="1">+</td><td rowspan="1" colspan="1">+</td><td rowspan="1" colspan="1">+/-</td><td rowspan="1" colspan="1">+/-</td><td rowspan="1" colspan="1">-?</td><td rowspan="1" colspan="1">-?</td><td rowspan="1" colspan="1">+?</td><td rowspan="1" colspan="1">+</td></tr><tr><td rowspan="1" colspan="1">Head frons sec. reduced chaetae</td><td rowspan="1" colspan="1">+</td><td rowspan="1" colspan="1">-</td><td rowspan="1" colspan="1">-?</td><td rowspan="1" colspan="1">-</td><td rowspan="1" colspan="1">-</td><td rowspan="1" colspan="1">+</td><td rowspan="1" colspan="1">-</td><td rowspan="1" colspan="1">-?</td><td rowspan="1" colspan="1">+?</td><td rowspan="1" colspan="1">-</td></tr><tr><td rowspan="1" colspan="1">Head interantennal bifid chaetae (♀)</td><td rowspan="1" colspan="1">-</td><td rowspan="1" colspan="1">-</td><td rowspan="1" colspan="1">-</td><td rowspan="1" colspan="1">-</td><td rowspan="1" colspan="1">+</td><td rowspan="1" colspan="1">-</td><td rowspan="1" colspan="1">-</td><td rowspan="1" colspan="1">-</td><td rowspan="1" colspan="1">-</td><td rowspan="1" colspan="1">-</td></tr><tr><td rowspan="1" colspan="1">Head clypeal <bold>f</bold> line <abbrev xmlns:xlink="http://www.w3.org/1999/xlink" xlink:title="macrochaeta" id="ABBRID0EV2AG" xlink:type="simple">mac</abbrev></td><td rowspan="1" colspan="1">-</td><td rowspan="1" colspan="1">-</td><td rowspan="1" colspan="1">-</td><td rowspan="1" colspan="1">-</td><td rowspan="1" colspan="1">-</td><td rowspan="1" colspan="1">-</td><td rowspan="1" colspan="1">-</td><td rowspan="1" colspan="1">-</td><td rowspan="1" colspan="1">-</td><td rowspan="1" colspan="1">-</td></tr><tr><td rowspan="1" colspan="1">Tr. I n° of spines</td><td rowspan="1" colspan="1">?</td><td rowspan="1" colspan="1">1</td><td rowspan="1" colspan="1">?</td><td rowspan="1" colspan="1">1</td><td rowspan="1" colspan="1">1</td><td rowspan="1" colspan="1">1</td><td rowspan="1" colspan="1">1</td><td rowspan="1" colspan="1">1</td><td rowspan="1" colspan="1">1</td><td rowspan="1" colspan="1">?</td></tr><tr><td rowspan="1" colspan="1">Tr. I spine apex shape</td><td rowspan="1" colspan="1">?</td><td rowspan="1" colspan="1">blunt</td><td rowspan="1" colspan="1">?</td><td rowspan="1" colspan="1">blunt</td><td rowspan="1" colspan="1">capitate</td><td rowspan="1" colspan="1">capitate</td><td rowspan="1" colspan="1">blunt</td><td rowspan="1" colspan="1">blunt</td><td rowspan="1" colspan="1">blunt</td><td rowspan="1" colspan="1">?</td></tr><tr><td rowspan="1" colspan="1">Tr. II spine apex shape</td><td rowspan="1" colspan="1">?</td><td rowspan="1" colspan="1">blunt</td><td rowspan="1" colspan="1">?</td><td rowspan="1" colspan="1">blunt</td><td rowspan="1" colspan="1">capitate</td><td rowspan="1" colspan="1">capitate</td><td rowspan="1" colspan="1">-</td><td rowspan="1" colspan="1">blunt</td><td rowspan="1" colspan="1">blunt</td><td rowspan="1" colspan="1">?</td></tr><tr><td rowspan="1" colspan="1">Tr. III spine apex shape</td><td rowspan="1" colspan="1">?</td><td rowspan="1" colspan="1">blunt</td><td rowspan="1" colspan="1">?</td><td rowspan="1" colspan="1">blunt</td><td rowspan="1" colspan="1">capitate</td><td rowspan="1" colspan="1">capitate</td><td rowspan="1" colspan="1">blunt</td><td rowspan="1" colspan="1">blunt</td><td rowspan="1" colspan="1">blunt</td><td rowspan="1" colspan="1">blunt</td></tr><tr><td rowspan="1" colspan="1">Tr. III regular chaetae</td><td rowspan="1" colspan="1">?</td><td rowspan="1" colspan="1">5</td><td rowspan="1" colspan="1">?</td><td rowspan="1" colspan="1">5</td><td rowspan="1" colspan="1">5</td><td rowspan="1" colspan="1">4</td><td rowspan="1" colspan="1">4</td><td rowspan="1" colspan="1">?</td><td rowspan="1" colspan="1">5</td><td rowspan="1" colspan="1">5</td></tr><tr><td rowspan="1" colspan="1">Tr. III oval organs</td><td rowspan="1" colspan="1">?</td><td rowspan="1" colspan="1">-?</td><td rowspan="1" colspan="1">?</td><td rowspan="1" colspan="1">-?</td><td rowspan="1" colspan="1">2</td><td rowspan="1" colspan="1">2</td><td rowspan="1" colspan="1">-</td><td rowspan="1" colspan="1">?</td><td rowspan="1" colspan="1">?</td><td rowspan="1" colspan="1">-?</td></tr><tr><td rowspan="1" colspan="1">Femur I spine</td><td rowspan="1" colspan="1">?</td><td rowspan="1" colspan="1">+(1)</td><td rowspan="1" colspan="1">?</td><td rowspan="1" colspan="1">?</td><td rowspan="1" colspan="1">+(1)</td><td rowspan="1" colspan="1">+(1)</td><td rowspan="1" colspan="1">+(1)</td><td rowspan="1" colspan="1">?</td><td rowspan="1" colspan="1">+(2)</td><td rowspan="1" colspan="1">?</td></tr><tr><td rowspan="1" colspan="1">Ungues inner tooth</td><td rowspan="1" colspan="1">+</td><td rowspan="1" colspan="1">+</td><td rowspan="1" colspan="1">+</td><td rowspan="1" colspan="1">+</td><td rowspan="1" colspan="1">+</td><td rowspan="1" colspan="1">+</td><td rowspan="1" colspan="1">+</td><td rowspan="1" colspan="1">+</td><td rowspan="1" colspan="1">-</td><td rowspan="1" colspan="1">+</td></tr><tr><td rowspan="1" colspan="1">Ungual tunica</td><td rowspan="1" colspan="1">-**</td><td rowspan="1" colspan="1">+</td><td rowspan="1" colspan="1">+</td><td rowspan="1" colspan="1">+</td><td rowspan="1" colspan="1">+</td><td rowspan="1" colspan="1">+</td><td rowspan="1" colspan="1">+</td><td rowspan="1" colspan="1">+</td><td rowspan="1" colspan="1">+</td><td rowspan="1" colspan="1">+</td></tr><tr><td rowspan="1" colspan="1">Ungual pseudonychia</td><td rowspan="1" colspan="1">weak</td><td rowspan="1" colspan="1">strong</td><td rowspan="1" colspan="1">-</td><td rowspan="1" colspan="1">weak</td><td rowspan="1" colspan="1">strong</td><td rowspan="1" colspan="1">strong</td><td rowspan="1" colspan="1">strong</td><td rowspan="1" colspan="1">strong</td><td rowspan="1" colspan="1">weak</td><td rowspan="1" colspan="1">-</td></tr><tr><td rowspan="1" colspan="1">Unguiculus I internal tooth</td><td rowspan="1" colspan="1">+</td><td rowspan="1" colspan="1">-</td><td rowspan="1" colspan="1">+</td><td rowspan="1" colspan="1">+</td><td rowspan="1" colspan="1">-</td><td rowspan="1" colspan="1">+</td><td rowspan="1" colspan="1">+</td><td rowspan="1" colspan="1">+/-</td><td rowspan="1" colspan="1">+/-</td><td rowspan="1" colspan="1">-</td></tr><tr><td rowspan="1" colspan="1">Unguiculus III apical filament</td><td rowspan="1" colspan="1">thin</td><td rowspan="1" colspan="1">thin</td><td rowspan="1" colspan="1">thin</td><td rowspan="1" colspan="1">thin</td><td rowspan="1" colspan="1">thin</td><td rowspan="1" colspan="1">thin</td><td rowspan="1" colspan="1">thin</td><td rowspan="1" colspan="1">thin?</td><td rowspan="1" colspan="1">thin</td><td rowspan="1" colspan="1">thin</td></tr><tr><td rowspan="1" colspan="1">Unguiculus III filament compared to unguis III</td><td rowspan="1" colspan="1">&lt;</td><td rowspan="1" colspan="1">&lt;</td><td rowspan="1" colspan="1">&lt;</td><td rowspan="1" colspan="1">&lt;</td><td rowspan="1" colspan="1">&lt;</td><td rowspan="1" colspan="1">=</td><td rowspan="1" colspan="1">&gt;</td><td rowspan="1" colspan="1">&lt;</td><td rowspan="1" colspan="1">=</td><td rowspan="1" colspan="1">&lt;</td></tr><tr><td rowspan="1" colspan="1">Large abdomen capitate <abbrev xmlns:xlink="http://www.w3.org/1999/xlink" xlink:title="macrochaeta" id="ABBRID0EVKBG" xlink:type="simple">mac</abbrev></td><td rowspan="1" colspan="1">?</td><td rowspan="1" colspan="1">+</td><td rowspan="1" colspan="1">-</td><td rowspan="1" colspan="1">+</td><td rowspan="1" colspan="1">-</td><td rowspan="1" colspan="1">-</td><td rowspan="1" colspan="1">?</td><td rowspan="1" colspan="1">-</td><td rowspan="1" colspan="1">-</td><td rowspan="1" colspan="1">-</td></tr><tr><td rowspan="1" colspan="1">Female anal valve <bold>mps1</bold> winged</td><td rowspan="1" colspan="1">-</td><td rowspan="1" colspan="1">-</td><td rowspan="1" colspan="1">-</td><td rowspan="1" colspan="1">-</td><td rowspan="1" colspan="1">+</td><td rowspan="1" colspan="1">-</td><td rowspan="1" colspan="1">-</td><td rowspan="1" colspan="1">-</td><td rowspan="1" colspan="1">-</td><td rowspan="1" colspan="1">-</td></tr><tr><td rowspan="1" colspan="1">Female subanal appendage shape</td><td rowspan="1" colspan="1">very long, acuminate, serrated at the middle</td><td rowspan="1" colspan="1">long, acuminate, unilaterally serrated</td><td rowspan="1" colspan="1">long, blunt, apically serrated</td><td rowspan="1" colspan="1">long, acuminate, apically serrated</td><td rowspan="1" colspan="1">long, acuminate, apically serrated</td><td rowspan="1" colspan="1">long, blunt, apically unilaterally serrated</td><td rowspan="1" colspan="1">long, spatulated, apically serrated</td><td rowspan="1" colspan="1">long, acuminate, apically serrated</td><td rowspan="1" colspan="1">long, with a bidentate apex, smooth or apically serrated</td><td rowspan="1" colspan="1">long, acuminate, apically serrated</td></tr><tr><td rowspan="1" colspan="1">Manubrial chaetae</td><td rowspan="1" colspan="1">?</td><td rowspan="1" colspan="1">7</td><td rowspan="1" colspan="1">7</td><td rowspan="1" colspan="1">7</td><td rowspan="1" colspan="1">?</td><td rowspan="1" colspan="1">?</td><td rowspan="1" colspan="1">?</td><td rowspan="1" colspan="1">6</td><td rowspan="1" colspan="1">?</td><td rowspan="1" colspan="1">7</td></tr><tr><td rowspan="1" colspan="1">Dens ventral chaetotaxy</td><td rowspan="1" colspan="1">3,2,2…1 or<break/> 3,2…1</td><td rowspan="1" colspan="1">4,2…1</td><td rowspan="1" colspan="1">3,1…1</td><td rowspan="1" colspan="1">2,2…1</td><td rowspan="1" colspan="1">3,2…1</td><td rowspan="1" colspan="1">3…1 or<break/> 2…1</td><td rowspan="1" colspan="1">2,2…1</td><td rowspan="1" colspan="1">3,2....1</td><td rowspan="1" colspan="1">2,2…1***</td><td rowspan="1" colspan="1">3,2…1</td></tr><tr><td rowspan="1" colspan="1">Dens dorsal chaetae</td><td rowspan="1" colspan="1">17–18</td><td rowspan="1" colspan="1">16</td><td rowspan="1" colspan="1">15</td><td rowspan="1" colspan="1">19</td><td rowspan="1" colspan="1">20</td><td rowspan="1" colspan="1">17</td><td rowspan="1" colspan="1">24</td><td rowspan="1" colspan="1">13</td><td rowspan="1" colspan="1">13***</td><td rowspan="1" colspan="1">17</td></tr><tr><td rowspan="1" colspan="1">Prominent mucronal notch</td><td rowspan="1" colspan="1">+</td><td rowspan="1" colspan="1">+</td><td rowspan="1" colspan="1">+</td><td rowspan="1" colspan="1">+</td><td rowspan="1" colspan="1">+</td><td rowspan="1" colspan="1">+</td><td rowspan="1" colspan="1">+</td><td rowspan="1" colspan="1">+</td><td rowspan="1" colspan="1">+</td><td rowspan="1" colspan="1">+</td></tr></tbody></table><table-wrap-foot><fn><p>Data based on the original descriptions, with exception of <italic><tp:taxon-name><tp:taxon-name-part taxon-name-part-type="genus" reg="Szeptyckitheca">S.</tp:taxon-name-part><tp:taxon-name-part taxon-name-part-type="species" reg="santiagoi">santiagoi</tp:taxon-name-part></tp:taxon-name></italic>, which was based on <xref ref-type="bibr" rid="B43">Yosii (1959)</xref> and <xref ref-type="bibr" rid="B30">Lawrence (1968)</xref>. Legends: ‘sec.’ secondarily, ‘Tr.’ trochanter; ‘+’ present; ‘-’ absent; ‘~’ about; ‘=’ subequal; ‘&gt;’ surpassing the tip of unguis; ‘&lt;’ not reaching the tip of unguis; ‘?’ unknown, unclear data; ‘*’ = including the peculiar small sensilla on cavities outside the apical organ; ‘**’ = ungues I and II without tunica, unguis III possibly with a small distal rudiment; ‘***’ = we considered dental chaetae as described by <xref ref-type="bibr" rid="B43">Yosii (1959)</xref>, since <xref ref-type="bibr" rid="B30">Lawrence’s (1968)</xref> redescription is imprecise regarding this feature and may be mistaken; ‘****’ = the large head vertex spines of <italic><tp:taxon-name><tp:taxon-name-part taxon-name-part-type="genus" reg="Szeptyckitheca">S.</tp:taxon-name-part><tp:taxon-name-part taxon-name-part-type="species" reg="koreana">koreana</tp:taxon-name-part></tp:taxon-name></italic>, comb. nov. are mixed with large curved rough <abbrev xmlns:xlink="http://www.w3.org/1999/xlink" xlink:title="macrochaeta" id="ABBRID0EVTBG" xlink:type="simple">mac</abbrev>.</p></fn></table-wrap-foot></table-wrap></tp:treatment-sec><ref-list><ref id="B27"><mixed-citation xmlns:xlink="http://www.w3.org/1999/xlink" xlink:type="simple"><person-group><name name-style="western"><surname>Itoh</surname><given-names>R</given-names></name><name name-style="western"><surname>Zhao</surname><given-names>L-J</given-names></name></person-group> (<year>1993</year>) <article-title>Two new species of <tp:taxon-name><tp:taxon-name-part taxon-name-part-type="order">Symphypleona</tp:taxon-name-part></tp:taxon-name> (<tp:taxon-name><tp:taxon-name-part taxon-name-part-type="order">Collembola</tp:taxon-name-part></tp:taxon-name>) from the Tian-mu Mountains in East China.</article-title><source>Edaphologia</source><volume>50</volume>: <fpage>31</fpage>–<lpage>36</lpage>.</mixed-citation></ref><ref id="B3"><mixed-citation xmlns:xlink="http://www.w3.org/1999/xlink" xlink:type="simple"><person-group><name name-style="western"><surname>Bellinger</surname><given-names>PF</given-names></name><name name-style="western"><surname>Christiansen</surname><given-names>KA</given-names></name><name name-style="western"><surname>Janssens</surname><given-names>F</given-names></name></person-group> (<year>1996–2023</year>) Checklist of the <tp:taxon-name><tp:taxon-name-part taxon-name-part-type="order">Collembola</tp:taxon-name-part></tp:taxon-name> of the World. <ext-link xlink:href="http://www.collembola.org" ext-link-type="uri" xlink:type="simple">http://www.collembola.org</ext-link> [Accessed on 15 August 2023]</mixed-citation></ref><ref id="B9"><mixed-citation xmlns:xlink="http://www.w3.org/1999/xlink" xlink:type="simple"><person-group><name name-style="western"><surname>Betsch</surname><given-names>JM</given-names></name><name name-style="western"><surname>Weiner</surname><given-names>WM</given-names></name></person-group> (<year>2009</year>) <italic><tp:taxon-name><tp:taxon-name-part taxon-name-part-type="genus">Sphyrotheca</tp:taxon-name-part></tp:taxon-name></italic> Börner, 1906 and <italic><tp:taxon-name><tp:taxon-name-part taxon-name-part-type="genus">Szeptyckitheca</tp:taxon-name-part></tp:taxon-name></italic> gen. n. (<tp:taxon-name><tp:taxon-name-part taxon-name-part-type="order">Collembola</tp:taxon-name-part></tp:taxon-name>, <tp:taxon-name><tp:taxon-name-part taxon-name-part-type="order">Symphypleona</tp:taxon-name-part></tp:taxon-name>) from North Korea. Acta zoologica cracoviensia 52B: 35–44. <ext-link xlink:href="10.3409/azc.52b_1-2.35-44" ext-link-type="doi" xlink:type="simple">https://doi.org/10.3409/azc.52b_1-2.35-44</ext-link></mixed-citation></ref><ref id="B46"><mixed-citation xmlns:xlink="http://www.w3.org/1999/xlink" xlink:type="simple"><person-group><name name-style="western"><surname>Zeppelini</surname><given-names>D</given-names></name><name name-style="western"><surname>Lopes</surname><given-names>BCH</given-names></name><name name-style="western"><surname>Lima</surname><given-names>ECA</given-names></name></person-group> (<year>2018</year>) <article-title>A new species of <italic><tp:taxon-name><tp:taxon-name-part taxon-name-part-type="genus">Szeptyckitheca</tp:taxon-name-part></tp:taxon-name></italic> (<tp:taxon-name><tp:taxon-name-part taxon-name-part-type="order">Collembola</tp:taxon-name-part></tp:taxon-name>, <tp:taxon-name><tp:taxon-name-part taxon-name-part-type="order">Symphypleona</tp:taxon-name-part></tp:taxon-name>, <tp:taxon-name><tp:taxon-name-part taxon-name-part-type="subfamily">Sphyrothecinae</tp:taxon-name-part></tp:taxon-name>) from Brazil.</article-title><source>Neotropical Entomology</source><volume>48</volume>(<issue>2</issue>): <fpage>269</fpage>–<lpage>276</lpage>. <ext-link xlink:href="10.1007/s13744-018-0630-7" ext-link-type="doi" xlink:type="simple">https://doi.org/10.1007/s13744-018-0630-7</ext-link></mixed-citation></ref><ref id="B43"><mixed-citation xmlns:xlink="http://www.w3.org/1999/xlink" xlink:type="simple"><person-group><name name-style="western"><surname>Yosii</surname><given-names>R</given-names></name></person-group> (<year>1959</year>) <article-title>Studies on the Collembolan Fauna of Malay and Singapore with special reference to the Genera: <italic><tp:taxon-name><tp:taxon-name-part taxon-name-part-type="genus">Lobella</tp:taxon-name-part></tp:taxon-name></italic>, <italic><tp:taxon-name><tp:taxon-name-part taxon-name-part-type="genus">Lepidocyrtus</tp:taxon-name-part></tp:taxon-name></italic> and <italic><tp:taxon-name><tp:taxon-name-part taxon-name-part-type="genus">Callyntrura</tp:taxon-name-part></tp:taxon-name></italic>.</article-title><source>Contributions of the Biology Laboratory of Kyoto University</source><volume>10</volume>: <fpage>1</fpage>–<lpage>65</lpage>. <ext-link xlink:href="10.5134/176436" ext-link-type="doi" xlink:type="simple">https://doi.org/10.5134/176436</ext-link></mixed-citation></ref><ref id="B30"><mixed-citation xmlns:xlink="http://www.w3.org/1999/xlink" xlink:type="simple"><person-group><name name-style="western"><surname>Lawrence</surname><given-names>PN</given-names></name></person-group> (<year>1968</year>) <article-title>South Pacific <tp:taxon-name><tp:taxon-name-part taxon-name-part-type="order">Symphypleona</tp:taxon-name-part></tp:taxon-name> (<tp:taxon-name><tp:taxon-name-part taxon-name-part-type="order">Collembola</tp:taxon-name-part></tp:taxon-name>).</article-title><source>Pacific Insects</source><volume>10</volume>: <fpage>325</fpage>–<lpage>340</lpage>.</mixed-citation></ref></ref-list></tp:taxon-treatment>
