# Supplementary material for: ﻿Revisiting Szeptyckitheca Betsch & Weiner (Collembola, Symphypleona, Sminthuridae): new species, updated diagnoses, and a key
Source: Zookeys. 2023 Dec 12;1186:139–74. doi: 10.3897/zookeys.1186.111837 (PMC10836421; doi:10.3897/zookeys.1186.111837)
Supplement: XML Treatment for Szeptyckitheca vanderdrifti [file zookeys.1186.111837-treatment17.xml]

<!DOCTYPE tp:taxon-treatment
  PUBLIC "-//TaxonX//DTD Taxonomic Treatment Publishing DTD v0 20100105//EN" "tax-treatment-NSO.dtd">
<tp:taxon-treatment xmlns:tp="http://www.plazi.org/taxpub"><tp:treatment-meta><kwd-group><label>Taxon classification</label><kwd>
                <named-content content-type="kingdom">Animalia</named-content>
              </kwd><kwd>
                <named-content content-type="order">Symphypleona</named-content>
              </kwd><kwd>
                <named-content content-type="family">Sminthuridae</named-content>
              </kwd></kwd-group><mixed-citation publication-type="journal"><person-group><name><surname>Bellini</surname><given-names>Bruno Cavalcante</given-names></name><name><surname>Oliveira</surname><given-names>Mariana Fernandes De</given-names></name><name><surname>Weiner</surname><given-names>Wanda Maria</given-names></name><name><surname>Nunes</surname><given-names>Rudy Camilo</given-names></name><name><surname>Medeiros</surname><given-names>Gleyce Da Silva</given-names></name></person-group><article-title>﻿Revisiting <italic><tp:taxon-name><tp:taxon-name-part taxon-name-part-type="genus" reg="Szeptyckitheca">Szeptyckitheca</tp:taxon-name-part></tp:taxon-name></italic> Betsch &amp; Weiner (<tp:taxon-name><tp:taxon-name-part taxon-name-part-type="order">Collembola</tp:taxon-name-part></tp:taxon-name>, <tp:taxon-name><tp:taxon-name-part taxon-name-part-type="order">Symphypleona</tp:taxon-name-part></tp:taxon-name>, <tp:taxon-name><tp:taxon-name-part taxon-name-part-type="family">Sminthuridae</tp:taxon-name-part></tp:taxon-name>): new species, updated diagnoses, and a key</article-title><source>Zookeys</source><day>12</day><month>12</month><year>2023</year><volume>1186</volume><fpage>139</fpage><lpage>174</lpage><pub-id pub-id-type="doi">10.3897/zookeys.1186.111837</pub-id></mixed-citation></tp:treatment-meta><tp:nomenclature><label>﻿</label><tp:taxon-name>
              <object-id xmlns:xlink="http://www.w3.org/1999/xlink" content-type="arpha" xlink:type="simple">A43C8798-3697-54A2-8057-911EAA3D08A7</object-id>
              <tp:taxon-name-part taxon-name-part-type="genus" reg="Szeptyckitheca">Szeptyckitheca</tp:taxon-name-part>
              <tp:taxon-name-part taxon-name-part-type="species" reg="vanderdrifti">vanderdrifti</tp:taxon-name-part>
            </tp:taxon-name><tp:taxon-authority>(Delamare-Deboutteville &amp; Massoud, 1964)</tp:taxon-authority><tp:nomenclature-citation-list><tp:nomenclature-citation><tp:taxon-name>
                  <tp:taxon-name-part taxon-name-part-type="genus" reg="Sphyrotheca">Sphyrotheca</tp:taxon-name-part>
                  <tp:taxon-name-part taxon-name-part-type="species" reg="vanderdrifti">vanderdrifti</tp:taxon-name-part>
                </tp:taxon-name><comment>Delamare-Deboutteville &amp; Massoud, 1964b: 64.</comment></tp:nomenclature-citation></tp:nomenclature-citation-list></tp:nomenclature><tp:treatment-sec sec-type="diagnosis" id="SECID0EBXBI"><title>Diagnosis.</title><p>Yellowish ground color, with indistinct pigmented fields and purplish spots on the dorsum, antennae purplish. <abbrev xmlns:xlink="http://www.w3.org/1999/xlink" xlink:title="antennal segment" id="ABBRID0EHXBI" xlink:type="simple">Ant</abbrev>. IV with ~ 10 subsegments; <abbrev xmlns:xlink="http://www.w3.org/1999/xlink" xlink:title="antennal segment" id="ABBRID0ELXBI" xlink:type="simple">Ant</abbrev>. III with 19 chaetae other than the sensory clubs; <abbrev xmlns:xlink="http://www.w3.org/1999/xlink" xlink:title="antennal segment" id="ABBRID0EPXBI" xlink:type="simple">Ant</abbrev>. II with 14 chaetae, two or three of them clearly longer than the others; <abbrev xmlns:xlink="http://www.w3.org/1999/xlink" xlink:title="antennal segment" id="ABBRID0ETXBI" xlink:type="simple">Ant</abbrev>. I with six chaetae. Eyepatches with two interocular chaetae modified into strong spines each. Head vertex with a total of 16 large spines, two of them unpaired; unpaired chaeta <bold>A1</bold> absent; secondarily reduced chaeta near the spines present. Trochanters I–III with 1,1,1 spines, respectively, trochanter I spine acuminate and III capitate; trochanter III with four regular chaetae other than the spine. Ungues with a single inner tooth, with tunica and strong pseudonychia; unguiculus I with the internal tooth; unguiculus III filament thin and not reaching the tip of the unguis III. Large abdomen lacking capitate <abbrev xmlns:xlink="http://www.w3.org/1999/xlink" xlink:title="macrochaeta" id="ABBRID0EZXBI" xlink:type="simple">mac</abbrev>. Female with a long subanal appendage (surpassing the ventral anal valves), acuminate, and apically or almost entirely serrated on its both edges. Dens ventral chaetotaxy formula from the apex to the base as: 2,1…1, dorsal chaetotaxy with 16 chaetae; mucronal notch discrete (adapted from <xref ref-type="bibr" rid="B20">Delamare-Deboutteville and Massoud 1964b</xref>).</p></tp:treatment-sec><tp:treatment-sec sec-type="habitat" id="SECID0EBYBI"><title>Habitat.</title><p>Specimens were found on marshy wood on sandy loam and shrubs on a ridge (<xref ref-type="bibr" rid="B20">Delamare-Deboutteville and Massoud 1964b</xref>).</p></tp:treatment-sec><tp:treatment-sec sec-type="distribution" id="SECID0ELYBI"><title>Known distribution.</title><p>Suriname (<xref ref-type="bibr" rid="B20">Delamare-Deboutteville and Massoud 1964b</xref>).</p></tp:treatment-sec><ref-list><ref id="B20"><mixed-citation xmlns:xlink="http://www.w3.org/1999/xlink" xlink:type="simple"><person-group><name name-style="western"><surname>Delamare-Deboutteville</surname><given-names>C</given-names></name><name name-style="western"><surname>Massoud</surname><given-names>Z</given-names></name></person-group> (<year>1964b</year>) <article-title>Collemboles symphypléones du Surinam.</article-title><source>Studies on the Fauna of Suriname and other Guyanas</source><volume>26</volume>: <fpage>56</fpage>–<lpage>81</lpage>.</mixed-citation></ref></ref-list></tp:taxon-treatment>
