# Supplementary material for: ﻿Revisiting Szeptyckitheca Betsch & Weiner (Collembola, Symphypleona, Sminthuridae): new species, updated diagnoses, and a key
Source: Zookeys. 2023 Dec 12;1186:139–74. doi: 10.3897/zookeys.1186.111837 (PMC10836421; doi:10.3897/zookeys.1186.111837)
Supplement: XML Treatment for Szeptyckitheca andrzeji [file zookeys.1186.111837-treatment18.xml]

<!DOCTYPE tp:taxon-treatment
  PUBLIC "-//TaxonX//DTD Taxonomic Treatment Publishing DTD v0 20100105//EN" "tax-treatment-NSO.dtd">
<tp:taxon-treatment xmlns:tp="http://www.plazi.org/taxpub"><tp:treatment-meta><kwd-group><label>Taxon classification</label><kwd>
                <named-content content-type="kingdom">Animalia</named-content>
              </kwd><kwd>
                <named-content content-type="order">Symphypleona</named-content>
              </kwd><kwd>
                <named-content content-type="family">Sminthuridae</named-content>
              </kwd></kwd-group><mixed-citation publication-type="journal"><person-group><name><surname>Bellini</surname><given-names>Bruno Cavalcante</given-names></name><name><surname>Oliveira</surname><given-names>Mariana Fernandes De</given-names></name><name><surname>Weiner</surname><given-names>Wanda Maria</given-names></name><name><surname>Nunes</surname><given-names>Rudy Camilo</given-names></name><name><surname>Medeiros</surname><given-names>Gleyce Da Silva</given-names></name></person-group><article-title>﻿Revisiting <italic><tp:taxon-name><tp:taxon-name-part taxon-name-part-type="genus" reg="Szeptyckitheca">Szeptyckitheca</tp:taxon-name-part></tp:taxon-name></italic> Betsch &amp; Weiner (<tp:taxon-name><tp:taxon-name-part taxon-name-part-type="order">Collembola</tp:taxon-name-part></tp:taxon-name>, <tp:taxon-name><tp:taxon-name-part taxon-name-part-type="order">Symphypleona</tp:taxon-name-part></tp:taxon-name>, <tp:taxon-name><tp:taxon-name-part taxon-name-part-type="family">Sminthuridae</tp:taxon-name-part></tp:taxon-name>): new species, updated diagnoses, and a key</article-title><source>Zookeys</source><day>12</day><month>12</month><year>2023</year><volume>1186</volume><fpage>139</fpage><lpage>174</lpage><pub-id pub-id-type="doi">10.3897/zookeys.1186.111837</pub-id></mixed-citation></tp:treatment-meta><tp:nomenclature><label>﻿</label><tp:taxon-name>
              <object-id xmlns:xlink="http://www.w3.org/1999/xlink" content-type="arpha" xlink:type="simple">757DC0B6-2D0F-5A1C-B6B1-B932CA82D324</object-id>
              <tp:taxon-name-part taxon-name-part-type="genus" reg="Szeptyckitheca">Szeptyckitheca</tp:taxon-name-part>
              <tp:taxon-name-part taxon-name-part-type="species" reg="andrzeji">andrzeji</tp:taxon-name-part>
              <object-id xmlns:xlink="http://www.w3.org/1999/xlink" content-type="zoobank" xlink:type="simple">https://zoobank.org/35417D56-6F55-4B77-A90F-576C05A36816</object-id>
            </tp:taxon-name><tp:taxon-authority>Medeiros, Bellini &amp; Weiner</tp:taxon-authority><tp:taxon-status xmlns:xlink="http://www.w3.org/1999/xlink" xlink:type="simple">sp. nov.</tp:taxon-status><xref ref-type="fig" rid="F1">Figs 1</xref><xref ref-type="fig" rid="F2">, 2</xref><xref ref-type="fig" rid="F3">, 3</xref><xref ref-type="fig" rid="F4">, 4</xref><xref ref-type="fig" rid="F5">, 5</xref><xref ref-type="fig" rid="F6">, 6</xref><xref ref-type="table" rid="T1">, Table 1</xref></tp:nomenclature><tp:treatment-sec sec-type="type material" id="SECID0E21BI"><title>Type material.</title><p><bold><italic>Holotype</italic></bold> male on slide, Brazil, Piauí state, Altos municipality, “Floresta Nacional de Palmares” (<named-content xmlns:xlink="http://www.w3.org/1999/xlink" content-type="dwc:verbatimCoordinates" xlink:type="simple"><named-content content-type="geo-json" specific-use="{&#34;type&#34;:&#34;Point&#34;,&#34;coordinates&#34;:[-42.593597,-5.053481]}" id="NCID0EJ2BI" xlink:type="simple">5°3'12.53"S, 42°35'36.95"W</named-content></named-content>), in sandy soil, Cerrado biome, 06/IV/2022, Mesquita C.P. col., pitfall traps. <bold><italic>Paratypes</italic></bold> on slides: one male, two females, one juvenile, with the same data as the holotype.</p></tp:treatment-sec><tp:treatment-sec sec-type="diagnosis" id="SECID0ER2BI"><title>Diagnosis.</title><p>Ground color pinkish, with purple spots on head, dorso-anterior large abdomen, and dorsal small abdomen. <abbrev xmlns:xlink="http://www.w3.org/1999/xlink" xlink:title="antennal segment" id="ABBRID0EX2BI" xlink:type="simple">Ant</abbrev>. IV with 11 subsegments, with five capitate chaetae; <abbrev xmlns:xlink="http://www.w3.org/1999/xlink" xlink:title="antennal segment" id="ABBRID0E22BI" xlink:type="simple">Ant</abbrev>. III with 19 chaetae other than the sensory clubs, two of them clearly longer than the others; <abbrev xmlns:xlink="http://www.w3.org/1999/xlink" xlink:title="antennal segment" id="ABBRID0E62BI" xlink:type="simple">Ant</abbrev>. II subdivided, with 13 chaetae, three of them clearly longer than the others; <abbrev xmlns:xlink="http://www.w3.org/1999/xlink" xlink:title="antennal segment" id="ABBRID0ED3BI" xlink:type="simple">Ant</abbrev>. I with six chaetae. Eyepatches lacking interocular chaetae. Head vertex with a total of 14 large spines, two of them unpaired; unpaired chaeta <bold>A1</bold> absent; secondarily reduced chaetae near the spines present. Trochanters I–III with 2,1,1 spines, respectively, trochanter I spines capitate, II and III spines blunt; trochanter III with five regular chaetae other than the spine. Ungues with one internal tooth, with tunica and weak pseudonychia; unguiculus I without the internal tooth; unguiculus III filament thin and reaching the tip of the unguis III. Large abdomen dorsally with 15+15 long capitate <abbrev xmlns:xlink="http://www.w3.org/1999/xlink" xlink:title="macrochaeta" id="ABBRID0EJ3BI" xlink:type="simple">mac</abbrev>. Female with a short subanal appendage (not reaching the apex of the ventral anal valves), spoon-like, and apically serrated on both faces. Manubrium with 7+7 dorsal chaetae; dens ventral chaetotaxy formula from the apex to the base as: 3…1, dorsal chaetotaxy with 17 chaetae; mucronal notch discrete.</p></tp:treatment-sec><tp:treatment-sec sec-type="description" id="SECID0EN3BI"><title>Description.</title><p>Body (head + trunk) length of the type series ranging between 900 µm and 1400 µm, holotype with 900 µm, male average size = 900 µm, female average size = 1300 µm, entire type series average size = 1100 µm. Ground color pinkish, with purple spots on head, <abbrev xmlns:xlink="http://www.w3.org/1999/xlink" xlink:title="antennal segment" id="ABBRID0ET3BI" xlink:type="simple">Ant</abbrev>. I–III, dorso-anterior large abdomen and dorsal small abdomen. <abbrev xmlns:xlink="http://www.w3.org/1999/xlink" xlink:title="antennal segment" id="ABBRID0EX3BI" xlink:type="simple">Ant</abbrev>. IV, legs, and dens uniformly purplish (Fig. <xref ref-type="fig" rid="F1">1A</xref>).</p><p>Head (Figs <xref ref-type="fig" rid="F1">1B</xref>, <xref ref-type="fig" rid="F2">2</xref>). Antennae length 433 µm in the holotype. Holotype antennal segment ratio I:II:III:IV as 1:1.7:2.1:4.2. <abbrev xmlns:xlink="http://www.w3.org/1999/xlink" xlink:title="antennal segment" id="ABBRID0EJ4BI" xlink:type="simple">Ant</abbrev>. IV with 11 subsegments, subsegment I with two, II with four, III with two, IV with four or five, V with seven, VI with nine, VII–X with ten each, and XI with ~ 24 chaetae, respectively; subsegment I with two, subsegment II with three capitate chaetae respectively, some of them basally barbed (Fig. <xref ref-type="fig" rid="F2">2A</xref>). <abbrev xmlns:xlink="http://www.w3.org/1999/xlink" xlink:title="antennal segment" id="ABBRID0ER4BI" xlink:type="simple">Ant</abbrev>. III with 19 chaetae other than the sensory rods, two of them clearly longer than the others and basally barbed, 11 reduced to some extent, one baso-ventral oval organ, sensory rods inside distinct shallow cavities (Fig. <xref ref-type="fig" rid="F2">2B</xref>). <abbrev xmlns:xlink="http://www.w3.org/1999/xlink" xlink:title="antennal segment" id="ABBRID0EZ4BI" xlink:type="simple">Ant</abbrev>. II subdivided, basal subsegment with eight, apical with five chaetae, respectively, basal subsegment with three enlarged chaetae, two of them basally barbed, <abbrev xmlns:xlink="http://www.w3.org/1999/xlink" xlink:title="antennal segment" id="ABBRID0E44BI" xlink:type="simple">Ant</abbrev>. II with seven chaetae reduced to some extent (Fig. <xref ref-type="fig" rid="F2">2C</xref>). <abbrev xmlns:xlink="http://www.w3.org/1999/xlink" xlink:title="antennal segment" id="ABBRID0EF5BI" xlink:type="simple">Ant</abbrev>. I with six small chaetae, two of them ventral (Fig. <xref ref-type="fig" rid="F2">2D</xref>). Eyes 8+8, interocular chaetae absent, head capsule normal (not elongated) (Fig. <xref ref-type="fig" rid="F2">2E</xref>). Clypeal area <bold>a</bold>–<bold>f</bold> lines with 7/7/5–6/6(+1)/6(+1)/4 dorsal + ventral chaetae, respectively, <bold>e1</bold> chaeta present, 2+2 zones without cuticular granulation next to <bold>f</bold> line (Fig. <xref ref-type="fig" rid="F2">2E</xref>). Interantennal area <bold>α</bold> and <bold>γ</bold> lines with 1/2 chaetae, respectively, 1+1 spine-like, plus 1+1 oval organs; frontal area <bold>A</bold>–<bold>E</bold> lines with a total of 12 large smooth spines, chaetotaxy following the formula: 1/2/1(+1)/2(+1)/2, respectively, <bold>D</bold> and <bold>E</bold> lines with secondarily reduced spines, <bold>A1</bold> chaeta absent (Figs <xref ref-type="fig" rid="F1">1B</xref>, <xref ref-type="fig" rid="F2">2E</xref>). Labial basomedian field with four, basolateral field with five chaetae, respectively; cephalic groove with 1+1 surrounding chaetae from <bold>a</bold> line (Fig. <xref ref-type="fig" rid="F2">2F</xref>). Maxillary outer lobe with apical chaeta basally barbed, longer than the basal chaeta, sublobal plate with four chaeta-like appendages (Fig. <xref ref-type="fig" rid="F2">2G</xref>). Labial palp with seven proximal chaetae, formula of the guards: <bold>H</bold>(2), <bold>A</bold>(0), <bold>B</bold>(5), <bold>C</bold>(0), <bold>D</bold>(4), <bold>E</bold>(6) plus the lateral process (Fig. <xref ref-type="fig" rid="F2">2H</xref>). Six prelabral chaetae present (Fig. <xref ref-type="fig" rid="F2">2E</xref>); labral <bold>p</bold>, <bold>m</bold>, and <bold>a</bold> lines with 5, 5, 4 chaetae, respectively, <bold>p2</bold> longer than the others, labral intrusions present, labral papillae absent, labrum apically toothed (Fig. <xref ref-type="fig" rid="F2">2I</xref>). Mandibles normal (not elongated), with 5+4 incisive apical teeth (Fig. <xref ref-type="fig" rid="F2">2K</xref>). Maxilla capitulum spherical, without any clear modification (Fig. <xref ref-type="fig" rid="F2">2J</xref>).</p><p>Trunk (Figs <xref ref-type="fig" rid="F1">1C–E</xref>, <xref ref-type="fig" rid="F3">3</xref>). Large abdomen: male blunt chaetae on dorsal large abdomen and all chaetae of the parafurcal area shorter than in females. Thorax continuous with the abdomen, without segmentations. <abbrev xmlns:xlink="http://www.w3.org/1999/xlink" xlink:title="thoracic segment" id="ABBRID0EPBCI" xlink:type="simple">Th</abbrev>. II with one <bold>a</bold> small chaeta and three blunt spines on papillae on <bold>m</bold> line; <abbrev xmlns:xlink="http://www.w3.org/1999/xlink" xlink:title="thoracic segment" id="ABBRID0EXBCI" xlink:type="simple">Th</abbrev>. III with one <bold>a</bold>, two <bold>m</bold> and one <bold>p</bold> blunt spines; <abbrev xmlns:xlink="http://www.w3.org/1999/xlink" xlink:title="abdominal segment" id="ABBRID0EBCCI" xlink:type="simple">Abd</abbrev>. I with one <bold>a</bold>, one <bold>m</bold>, and one <bold>p</bold> short blunt chaetae; <abbrev xmlns:xlink="http://www.w3.org/1999/xlink" xlink:title="abdominal segment" id="ABBRID0ELCCI" xlink:type="simple">Abd</abbrev>. II bothriotricha <bold>A</bold>, <bold>B</bold>, and <bold>C</bold> slightly misaligned, all short, with four <bold>a</bold>, five <bold>m</bold>, and five <bold>p</bold> chaetae of different shapes near the bothriotricha, <abbrev xmlns:xlink="http://www.w3.org/1999/xlink" xlink:title="abdominal segment" id="ABBRID0E2CCI" xlink:type="simple">Abd</abbrev>. II with four long capitate <abbrev xmlns:xlink="http://www.w3.org/1999/xlink" xlink:title="macrochaeta" id="ABBRID0E6CCI" xlink:type="simple">mac</abbrev>. <abbrev xmlns:xlink="http://www.w3.org/1999/xlink" xlink:title="abdominal segment" id="ABBRID0EDDCI" xlink:type="simple">Abd</abbrev>. III–IV with one unpaired dorsal chaeta plus four main lines of chaetae above the bothriotrichum <bold>C</bold>: <bold>dI-1</bold> with four, <bold>dII-1</bold> with four, <bold>dIII-1</bold> with two, and <bold>dIV-1</bold> with two chaetae, respectively, 11 of them as four long capitate <abbrev xmlns:xlink="http://www.w3.org/1999/xlink" xlink:title="macrochaeta" id="ABBRID0ERDCI" xlink:type="simple">mac</abbrev> (Figs <xref ref-type="fig" rid="F1">1C</xref>, <xref ref-type="fig" rid="F3">3A</xref>). Parafurcal area with four rows of chaetae, with three, three, two and seven chaetae, respectively, neosminthuroid chaeta present (Figs <xref ref-type="fig" rid="F1">1D</xref>, <xref ref-type="fig" rid="F3">3A</xref>). Small abdomen: including <abbrev xmlns:xlink="http://www.w3.org/1999/xlink" xlink:title="abdominal segment" id="ABBRID0EFECI" xlink:type="simple">Abd</abbrev>. V–VI in both sexes. <abbrev xmlns:xlink="http://www.w3.org/1999/xlink" xlink:title="abdominal segment" id="ABBRID0EJECI" xlink:type="simple">Abd</abbrev>. V chaetae smooth, with bothriotrichum <bold>D</bold> surrounded by three small blunt plus two long chaetae, a blunt chaeta above bothriotrichum <bold>D</bold> elongate in females, short in males (Figs <xref ref-type="fig" rid="F1">1E</xref>, <xref ref-type="fig" rid="F3">3B, D</xref>), <abbrev xmlns:xlink="http://www.w3.org/1999/xlink" xlink:title="abdominal segment" id="ABBRID0EZECI" xlink:type="simple">Abd</abbrev>. VI chaetae discretely serrated (not represented in the drawings). Female <abbrev xmlns:xlink="http://www.w3.org/1999/xlink" xlink:title="abdominal segment" id="ABBRID0E4ECI" xlink:type="simple">Abd</abbrev>. VI: dorsal anal valve with <bold>as2</bold>–<bold>4</bold>, <bold>ms1</bold>–<bold>4</bold>, <bold>mps1</bold>–<bold>3</bold>, and <bold>ps1</bold>–<bold>2</bold> chaetae, <bold>ms1</bold> and <bold>ps1</bold> unpaired, <bold>ams3</bold> as an oval organ; each ventral anal valve with <bold>aai1</bold>–<bold>2</bold>, <bold>ai1</bold>–<bold>6</bold>, <bold>ami1</bold> (as an oval organ), <bold>mi1</bold>–<bold>5</bold>, <bold>mpi1</bold>–<bold>3</bold>, and <bold>pi1</bold>–<bold>3</bold> chaetae, <bold>mi5</bold> as the subanal appendage, short (not reaching the apex of the ventral anal valves), spoon-like, and apically serrated on both faces (Fig. <xref ref-type="fig" rid="F3">3B</xref>). Female genital plate with 3+3 ventral chaetae (Fig. <xref ref-type="fig" rid="F3">3C</xref>). Male <abbrev xmlns:xlink="http://www.w3.org/1999/xlink" xlink:title="abdominal segment" id="ABBRID0EXGCI" xlink:type="simple">Abd</abbrev>. VI: dorsal anal valve with <bold>as2</bold>–<bold>4</bold>, <bold>ms1</bold>–<bold>4</bold>, <bold>mps1</bold>, and <bold>ps1</bold>–<bold>2</bold> chaetae, <bold>ms1</bold> and <bold>ps1</bold> unpaired; each ventral anal valve with <bold>ai1</bold>–<bold>5</bold>, <bold>ami1</bold> (as an oval organ), <bold>mi1</bold>–<bold>5</bold>, <bold>mpi2</bold>, and <bold>pi1</bold>–<bold>3</bold> chaetae (Fig. <xref ref-type="fig" rid="F3">3D</xref>). Male genital plate with 13+13 chaetae (Fig. <xref ref-type="fig" rid="F3">3E</xref>).</p><fig id="F1" position="float" orientation="portrait"><object-id xmlns:xlink="http://www.w3.org/1999/xlink" content-type="doi" xlink:type="simple">10.3897/zookeys.1186.111837.figure1</object-id><object-id xmlns:xlink="http://www.w3.org/1999/xlink" content-type="arpha" xlink:type="simple">B0C1C67B-877B-5694-8FC1-EBBAF5383EA4</object-id><label>Figure 1.</label><caption><p><italic><tp:taxon-name><tp:taxon-name-part taxon-name-part-type="genus" reg="Szeptyckitheca">Szeptyckitheca</tp:taxon-name-part><tp:taxon-name-part taxon-name-part-type="species" reg="andrzeji">andrzeji</tp:taxon-name-part></tp:taxon-name></italic> sp. nov. <bold>A</bold> habitus in ethanol (dorsal view) <bold>B</bold> frontal head spine on papilla, red circle marks a secondarily reduced spine <bold>C</bold> large abdomen capitate <abbrev xmlns:xlink="http://www.w3.org/1999/xlink" xlink:title="macrochaeta" id="ABBRID0E5ICI" xlink:type="simple">mac</abbrev><bold>D</bold> parafurcal area, red circle marks the neosminthuroid chaeta <bold>E</bold> bothriotrichum D, black arrows indicate small blunt accessory chaetae.</p></caption><graphic xmlns:xlink="http://www.w3.org/1999/xlink" xlink:href="zookeys-1186-139_article-111837__-g001.jpg" position="float" orientation="portrait" xlink:type="simple" id="oo_951419.jpg"><uri content-type="original_file" xlink:type="simple">https://binary.pensoft.net/fig/951419</uri></graphic></fig><fig id="F2" position="float" orientation="portrait"><object-id xmlns:xlink="http://www.w3.org/1999/xlink" content-type="doi" xlink:type="simple">10.3897/zookeys.1186.111837.figure2</object-id><object-id xmlns:xlink="http://www.w3.org/1999/xlink" content-type="arpha" xlink:type="simple">7B8ADCB1-0D72-546B-B37F-021B4198E37E</object-id><label>Figure 2.</label><caption><p><italic><tp:taxon-name><tp:taxon-name-part taxon-name-part-type="genus" reg="Szeptyckitheca">Szeptyckitheca</tp:taxon-name-part><tp:taxon-name-part taxon-name-part-type="species" reg="andrzeji">andrzeji</tp:taxon-name-part></tp:taxon-name></italic> sp. nov. head <bold>A</bold> dorsal <abbrev xmlns:xlink="http://www.w3.org/1999/xlink" xlink:title="antennal segment" id="ABBRID0EAKCI" xlink:type="simple">Ant</abbrev>. IV (white arrow points to chaeta present or absent) <bold>B</bold> dorsal <abbrev xmlns:xlink="http://www.w3.org/1999/xlink" xlink:title="antennal segment" id="ABBRID0EGKCI" xlink:type="simple">Ant</abbrev>. III <bold>C</bold> dorsal <abbrev xmlns:xlink="http://www.w3.org/1999/xlink" xlink:title="antennal segment" id="ABBRID0EMKCI" xlink:type="simple">Ant</abbrev>. II <bold>D</bold> dorsal <abbrev xmlns:xlink="http://www.w3.org/1999/xlink" xlink:title="antennal segment" id="ABBRID0ESKCI" xlink:type="simple">Ant</abbrev>. I <bold>E</bold> anterior head chaetotaxy and eyes <bold>F</bold> labial and postlabial (ventral) chaetotaxy (right side) <bold>G</bold> maxillary outer lobe and sublobal plate (right side) <bold>H</bold> labial papillae and proximal chaetae alveoli (right side) <bold>I</bold> labrum <bold>J</bold> maxilla capitulum (right side) <bold>K</bold> mandibles apexes.</p></caption><graphic xmlns:xlink="http://www.w3.org/1999/xlink" xlink:href="zookeys-1186-139_article-111837__-g002.jpg" position="float" orientation="portrait" xlink:type="simple" id="oo_951420.jpg"><uri content-type="original_file" xlink:type="simple">https://binary.pensoft.net/fig/951420</uri></graphic></fig><fig id="F3" position="float" orientation="portrait"><object-id xmlns:xlink="http://www.w3.org/1999/xlink" content-type="doi" xlink:type="simple">10.3897/zookeys.1186.111837.figure3</object-id><object-id xmlns:xlink="http://www.w3.org/1999/xlink" content-type="arpha" xlink:type="simple">55CE40F3-DB21-5AD1-ACAD-A4233486A0E5</object-id><label>Figure 3.</label><caption><p><italic><tp:taxon-name><tp:taxon-name-part taxon-name-part-type="genus" reg="Szeptyckitheca">Szeptyckitheca</tp:taxon-name-part><tp:taxon-name-part taxon-name-part-type="species" reg="andrzeji">andrzeji</tp:taxon-name-part></tp:taxon-name></italic> sp. nov. trunk chaetotaxy <bold>A</bold> male large abdomen, detail shows the neosminthuroid chaeta and its alveolus, chaeta marked with a white arrow can be missing <bold>B</bold> female small abdomen <bold>C</bold> female genital plate <bold>D</bold> male small abdomen <bold>E</bold> male genital plate.</p></caption><graphic xmlns:xlink="http://www.w3.org/1999/xlink" xlink:href="zookeys-1186-139_article-111837__-g003.jpg" position="float" orientation="portrait" xlink:type="simple" id="oo_951421.jpg"><uri content-type="original_file" xlink:type="simple">https://binary.pensoft.net/fig/951421</uri></graphic></fig><p>Abdominal appendages (Fig. <xref ref-type="fig" rid="F4">4A–D</xref>). Ventral tube with 1+1 chaetae on the lateral flaps, sacs long and warty. Tenaculum ramus with three teeth each plus an apically rounded basal appendix, corpus with 2+2 chaetae. Manubrium with 7+7 dorsal chaetae (Fig. <xref ref-type="fig" rid="F4">4A</xref>); dens dorsally with two basal rounded appendages and 17 dorsal (posterior) chaetae (Fig. <xref ref-type="fig" rid="F4">4B</xref>); dens ventrally (anteriorly) with four chaetae, following the formula from the apex to the basis: 3...1 (Fig. <xref ref-type="fig" rid="F4">4C</xref>). Mucro short, apically split, external lamella serrated (with 10–17 serrations), internal smooth, ending in a discrete tooth-like apical notch (Fig. <xref ref-type="fig" rid="F4">4D</xref>). Manubrium:dens:mucro ratio of the holotype = 1.1:2.5:1.</p><p>Legs (Figs <xref ref-type="fig" rid="F4">4E–G</xref>, <xref ref-type="fig" rid="F5">5</xref>). Leg I: epicoxa and coxa with one chaeta each, subcoxa without chaeta; trochanter with two capitate spines plus two capitate and one reduced acuminate chaetae (Fig. <xref ref-type="fig" rid="F4">4E</xref>); femur with one oval organ, one acuminate spine and 11 regular chaetae; tibiotarsus with five oval organs and 49 chaetae, ten of them in the apical whorl (Fig. <xref ref-type="fig" rid="F5">5A</xref>); pretarsus with one anterior and one posterior chaetae with similar sizes, unguis with one internal and one dorsal teeth, lateral teeth absent, with tunica and weak pseudonychia, unguiculus without tooth, apical filament thin and not reaching the tip of the unguis (Fig. <xref ref-type="fig" rid="F5">5B</xref>). Leg II: epicoxa and subcoxa with one chaeta each, coxa with three chaetae, one of them capitate; trochanter with one thick blunt spine plus one oval organ and four regular chaetae (Fig. <xref ref-type="fig" rid="F4">4F</xref>); femur with one oval organ, one acuminate spine and 12 or 13 regular chaetae; tibiotarsus with five oval organs and 47 chaetae, 10 of them in the apical whorl (Fig. <xref ref-type="fig" rid="F5">5C</xref>); pretarsus with one anterior and one posterior chaetae with similar sizes, unguis with one internal and one dorsal teeth, lateral teeth absent, with tunica and weak pseudonychia, unguiculus with an internal tooth, apical filament thin and reaching the tip of the unguis (Fig. <xref ref-type="fig" rid="F5">5D</xref>). Leg III: epicoxa and subcoxa with one chaeta each, coxa with four chaetae; trochanter with one thick blunt spine, one oval organ and five regular chaetae (Fig. <xref ref-type="fig" rid="F4">4G</xref>); femur with one oval organ, two reduced and 10 regular chaetae; tibiotarsus with five oval organs and 50 chaetae, ten of them in the apical whorl (Fig. <xref ref-type="fig" rid="F5">5E</xref>); pretarsus with one anterior and one posterior chaetae with similar sizes, unguis with one internal and one dorsal teeth, lateral teeth absent, with tunica and weak pseudonychia, unguiculus with one internal tooth, apical filament thin and reaching the tip of the unguis (Fig. <xref ref-type="fig" rid="F5">5F</xref>); tibiotarsi oval organs without reduced inner chaetae. Ratio of ungues I–III in the holotype = 1:1.08:1.19.</p></tp:treatment-sec><tp:treatment-sec sec-type="etymology" id="SECID0EPOCI"><title>Etymology.</title><p>The species honors Dr. Andrzej Szeptycki for his important contributions to the taxonomy and systematics of springtails.</p><fig id="F4" position="float" orientation="portrait"><object-id xmlns:xlink="http://www.w3.org/1999/xlink" content-type="doi" xlink:type="simple">10.3897/zookeys.1186.111837.figure4</object-id><object-id xmlns:xlink="http://www.w3.org/1999/xlink" content-type="arpha" xlink:type="simple">B61958D2-C728-57B8-B3C3-75337C733E2F</object-id><label>Figure 4.</label><caption><p><italic><tp:taxon-name><tp:taxon-name-part taxon-name-part-type="genus" reg="Szeptyckitheca">Szeptyckitheca</tp:taxon-name-part><tp:taxon-name-part taxon-name-part-type="species" reg="andrzeji">andrzeji</tp:taxon-name-part></tp:taxon-name></italic> sp. nov. trunk appendages <bold>A</bold> manubrium <bold>B</bold> dorsal dens <bold>C</bold> ventral dens <bold>D</bold> mucro <bold>E</bold> epicoxa, subcoxa, and coxa of leg I <bold>F</bold> epicoxa, subcoxa, and coxa of leg II <bold>G</bold> epicoxa, subcoxa, and coxa of leg III, double arrow points to alternative morphology of the epicoxal chaeta.</p></caption><graphic xmlns:xlink="http://www.w3.org/1999/xlink" xlink:href="zookeys-1186-139_article-111837__-g004.jpg" position="float" orientation="portrait" xlink:type="simple" id="oo_951422.jpg"><uri content-type="original_file" xlink:type="simple">https://binary.pensoft.net/fig/951422</uri></graphic></fig></tp:treatment-sec><tp:treatment-sec sec-type="habitat" id="SECID0E1PCI"><title>Habitat.</title><p>Specimens of <italic><tp:taxon-name><tp:taxon-name-part taxon-name-part-type="genus" reg="Szeptyckitheca">Szeptyckitheca</tp:taxon-name-part><tp:taxon-name-part taxon-name-part-type="species" reg="andrzeji">andrzeji</tp:taxon-name-part></tp:taxon-name></italic> sp. nov. were collected in the National Forest of Palmares, a small federal conservation unit, with a total area of 168.21 hectares, and altitudes ranging between 154 m and 250 m, located in Altos municipality, Piauí state, close to Teresina, the state’s capital (Fig. <xref ref-type="fig" rid="F6">6</xref>). The conservation unit is inserted in the Parnaíba River Sedimentary Basin, within the limits of the Cerrado biome, with influence of the Caatinga e Amazon biomes (ICMBio 2022). The vegetation of the region consists of a seasonal semideciduous forest, locally known as “Forest Cerrado” or “Cerradão” (<xref ref-type="bibr" rid="B36">Miranda et al. 2005</xref>), with a tree layer of medium to large size, reaching ~ 15–20 meters in height.</p><fig id="F5" position="float" orientation="portrait"><object-id xmlns:xlink="http://www.w3.org/1999/xlink" content-type="doi" xlink:type="simple">10.3897/zookeys.1186.111837.figure5</object-id><object-id xmlns:xlink="http://www.w3.org/1999/xlink" content-type="arpha" xlink:type="simple">F70C7F71-4736-5D9F-BF6C-C7BED676A24B</object-id><label>Figure 5.</label><caption><p><italic><tp:taxon-name><tp:taxon-name-part taxon-name-part-type="genus" reg="Szeptyckitheca">Szeptyckitheca</tp:taxon-name-part><tp:taxon-name-part taxon-name-part-type="species" reg="andrzeji">andrzeji</tp:taxon-name-part></tp:taxon-name></italic> sp. nov. legs <bold>A</bold> femur and tibiotarsus I <bold>B</bold> foot complex I <bold>C</bold> femur and tibiotarsus II, chaeta marked with a white arrow can be missing <bold>D</bold> foot complex II <bold>E</bold> femur and tibiotarsus III <bold>F</bold> foot complex III.</p></caption><graphic xmlns:xlink="http://www.w3.org/1999/xlink" xlink:href="zookeys-1186-139_article-111837__-g005.jpg" position="float" orientation="portrait" xlink:type="simple" id="oo_951423.jpg"><uri content-type="original_file" xlink:type="simple">https://binary.pensoft.net/fig/951423</uri></graphic></fig><fig id="F6" position="float" orientation="portrait"><object-id xmlns:xlink="http://www.w3.org/1999/xlink" content-type="doi" xlink:type="simple">10.3897/zookeys.1186.111837.figure6</object-id><object-id xmlns:xlink="http://www.w3.org/1999/xlink" content-type="arpha" xlink:type="simple">9253DD03-0B32-5F48-BFD8-AE9BB528B5D4</object-id><label>Figure 6.</label><caption><p>Known distribution of <italic><tp:taxon-name><tp:taxon-name-part taxon-name-part-type="genus" reg="Szeptyckitheca">Szeptyckitheca</tp:taxon-name-part><tp:taxon-name-part taxon-name-part-type="species" reg="andrzeji">andrzeji</tp:taxon-name-part></tp:taxon-name></italic> sp. nov. and <italic><tp:taxon-name><tp:taxon-name-part taxon-name-part-type="genus" reg="Szeptyckitheca">Szeptyckitheca</tp:taxon-name-part><tp:taxon-name-part taxon-name-part-type="species" reg="cyanea">cyanea</tp:taxon-name-part></tp:taxon-name></italic> sp. nov. in Brazil <bold>A</bold> National Forest of Palmares, in Altos municipality, Piauí state <bold>B</bold> Federal University of Rio Grande do Norte, in Natal city, Rio Grande do Norte state <bold>C</bold> National Forest of Nísia Floresta, in Nísia Floresta municipality, Rio Grande do Norte state. In <bold>A</bold> and <bold>C</bold>, the white line polygons delimit the sampled areas boundaries.</p></caption><graphic xmlns:xlink="http://www.w3.org/1999/xlink" xlink:href="zookeys-1186-139_article-111837__-g006.jpg" position="float" orientation="portrait" xlink:type="simple" id="oo_951424.jpg"><uri content-type="original_file" xlink:type="simple">https://binary.pensoft.net/fig/951424</uri></graphic></fig><p>The climate in the region, according to the Köppen–Geiger climate classification system, is Aw, megathermic tropical with a long dry season and rainy summer, with high temperatures throughout the year (<xref ref-type="bibr" rid="B29">Kottek et al. 2006</xref>). Between 1991 and 2020, the average annual temperature was 28–30 °C, with the minimum between 22–24 °C and the maximum between 33–35 °C, with an average annual insolation of 2800–3000 hours. The average annual precipitation was 1400–1600 mm, with February, March, and April as the rainiest quarter and July, August, and September as the driest one. The annual potential evapotranspiration was 2400–2600 mm, with a marked water deficit, which is typical of this Brazilian region (INMET 2023). The soil in the site where the specimens were collected is of the Latosol type, deep and well evolved, with some gravel on the surface, coming from nearby slopes, where young, shallow, and rocky soils predominate (ICMBio 2022).</p></tp:treatment-sec><tp:treatment-sec sec-type="remarks" id="SECID0EKTCI"><title>Remarks.</title><p><italic><tp:taxon-name><tp:taxon-name-part taxon-name-part-type="genus" reg="Szeptyckitheca">Szeptyckitheca</tp:taxon-name-part><tp:taxon-name-part taxon-name-part-type="species" reg="andrzeji">andrzeji</tp:taxon-name-part></tp:taxon-name></italic> sp. nov. is unique among the Neotropical taxa due to its reduced ventral dens chaetotaxy, with only four chaetae distributed in two transversal rows, following the formula from the apex to the basis: 3...1. All other Neotropical <italic><tp:taxon-name><tp:taxon-name-part taxon-name-part-type="genus" reg="Szeptyckitheca">Szeptyckitheca</tp:taxon-name-part></tp:taxon-name></italic> species have three transversal lines of dental ventral chaetae. Also, this is the only species of the genus with a short subanal appendage, not reaching the apex of the ventral anal valves (Tables <xref ref-type="table" rid="T1">1</xref>, <xref ref-type="table" rid="T2">2</xref>). The new species is somewhat similar to <italic><tp:taxon-name><tp:taxon-name-part taxon-name-part-type="genus" reg="Szeptyckitheca">S.</tp:taxon-name-part><tp:taxon-name-part taxon-name-part-type="species" reg="kac">kac</tp:taxon-name-part></tp:taxon-name></italic> Zeppelini, Lopes &amp; Lima, 2018 in color pattern, <abbrev xmlns:xlink="http://www.w3.org/1999/xlink" xlink:title="antennal segment" id="ABBRID0EVUCI" xlink:type="simple">Ant</abbrev>. III chaetotaxy, and absence of interocular chaetae, but differs in the above-mentioned features, <abbrev xmlns:xlink="http://www.w3.org/1999/xlink" xlink:title="antennal segment" id="ABBRID0EZUCI" xlink:type="simple">Ant</abbrev>. I chaetae (6 in the new species, 7 in <italic><tp:taxon-name><tp:taxon-name-part taxon-name-part-type="genus" reg="Szeptyckitheca">S.</tp:taxon-name-part><tp:taxon-name-part taxon-name-part-type="species" reg="kac">kac</tp:taxon-name-part></tp:taxon-name></italic>), absence of lateral <abbrev xmlns:xlink="http://www.w3.org/1999/xlink" xlink:title="macrochaeta" id="ABBRID0EIVCI" xlink:type="simple">mac</abbrev> on <bold>f</bold> line on <italic><tp:taxon-name><tp:taxon-name-part taxon-name-part-type="genus" reg="Szeptyckitheca">S.</tp:taxon-name-part><tp:taxon-name-part taxon-name-part-type="species" reg="andrzeji">andrzeji</tp:taxon-name-part></tp:taxon-name></italic> sp. nov. (vs presence), shape of the trochanteral spines and number of regular chaetae on trochanter III (5 vs 3) and on dorsal dens (17 vs 15). Further comparisons are presented in Tables <xref ref-type="table" rid="T1">1</xref> and <xref ref-type="table" rid="T2">2</xref>.</p></tp:treatment-sec><tp:treatment-sec><!--Section generated to contain objects referenced in tp:taxon-treatment.--><table-wrap id="T1" position="float" orientation="portrait"><label>Table 1.</label><caption><p>Main features of <italic><tp:taxon-name><tp:taxon-name-part taxon-name-part-type="genus" reg="Szeptyckitheca">Szeptyckitheca</tp:taxon-name-part></tp:taxon-name></italic> species from the Americas.</p></caption><table id="TID0E4BBI" rules="all"><tbody><tr><th rowspan="1" colspan="1">Species / features</th><th rowspan="1" colspan="1"><italic><tp:taxon-name><tp:taxon-name-part taxon-name-part-type="genus" reg="Szeptyckitheca">S.</tp:taxon-name-part><tp:taxon-name-part taxon-name-part-type="species" reg="andrzeji">andrzeji</tp:taxon-name-part></tp:taxon-name></italic> sp. nov.</th><th rowspan="1" colspan="1"><italic><tp:taxon-name><tp:taxon-name-part taxon-name-part-type="genus" reg="Szeptyckitheca">S.</tp:taxon-name-part><tp:taxon-name-part taxon-name-part-type="species" reg="cyanea">cyanea</tp:taxon-name-part></tp:taxon-name></italic> sp. nov.</th><th rowspan="1" colspan="1">
                      <italic>
                        <tp:taxon-name><tp:taxon-name-part taxon-name-part-type="genus" reg="Szeptyckitheca">S.</tp:taxon-name-part><tp:taxon-name-part taxon-name-part-type="species" reg="bellingeri">bellingeri</tp:taxon-name-part></tp:taxon-name>
                      </italic>
                    </th><th rowspan="1" colspan="1">
                      <italic>
                        <tp:taxon-name><tp:taxon-name-part taxon-name-part-type="genus" reg="Szeptyckitheca">S.</tp:taxon-name-part><tp:taxon-name-part taxon-name-part-type="species" reg="kac">kac</tp:taxon-name-part></tp:taxon-name>
                      </italic>
                    </th><th rowspan="1" colspan="1">
                      <italic>
                        <tp:taxon-name><tp:taxon-name-part taxon-name-part-type="genus" reg="Szeptyckitheca">S.</tp:taxon-name-part><tp:taxon-name-part taxon-name-part-type="species" reg="karlarum">karlarum</tp:taxon-name-part></tp:taxon-name>
                      </italic>
                    </th><th rowspan="1" colspan="1">
                      <italic>
                        <tp:taxon-name><tp:taxon-name-part taxon-name-part-type="genus" reg="Szeptyckitheca">S.</tp:taxon-name-part><tp:taxon-name-part taxon-name-part-type="species" reg="mucroserrata">mucroserrata</tp:taxon-name-part></tp:taxon-name>
                      </italic>
                    </th><th rowspan="1" colspan="1">
                      <italic>
                        <tp:taxon-name><tp:taxon-name-part taxon-name-part-type="genus" reg="Szeptyckitheca">S.</tp:taxon-name-part><tp:taxon-name-part taxon-name-part-type="species" reg="peteri">peteri</tp:taxon-name-part></tp:taxon-name>
                      </italic>
                    </th><th rowspan="1" colspan="1">
                      <italic>
                        <tp:taxon-name><tp:taxon-name-part taxon-name-part-type="genus" reg="Szeptyckitheca">S.</tp:taxon-name-part><tp:taxon-name-part taxon-name-part-type="species" reg="vanderdrifti">vanderdrifti</tp:taxon-name-part></tp:taxon-name>
                      </italic>
                    </th></tr><tr><td rowspan="1" colspan="1">Trunk color pattern</td><td rowspan="1" colspan="1">pinkish, with purple dorsal spots</td><td rowspan="1" colspan="1">dark bluish</td><td rowspan="1" colspan="1">dorsally dark brownish with lateral sides bluish</td><td rowspan="1" colspan="1">with dark spots</td><td rowspan="1" colspan="1">♂ pale bluish with purple spots and stripes, ♀ yellowish with brown spots and stripes</td><td rowspan="1" colspan="1">with lateral weak purple bands, posteriorly purple</td><td rowspan="1" colspan="1">♂ pale bluish with purple spots, ♀ yellowish with brown spots</td><td rowspan="1" colspan="1">yellowish with indistinct areas of pigment, or brownish</td></tr><tr><td rowspan="1" colspan="1"><abbrev xmlns:xlink="http://www.w3.org/1999/xlink" xlink:title="antennal segment" id="ABBRID0EXKAE" xlink:type="simple">Ant</abbrev>. IV subsegments</td><td rowspan="1" colspan="1">11</td><td rowspan="1" colspan="1">11</td><td rowspan="1" colspan="1">8</td><td rowspan="1" colspan="1">9</td><td rowspan="1" colspan="1">9–10</td><td rowspan="1" colspan="1">9–10</td><td rowspan="1" colspan="1">9–10</td><td rowspan="1" colspan="1">~10</td></tr><tr><td rowspan="1" colspan="1"><abbrev xmlns:xlink="http://www.w3.org/1999/xlink" xlink:title="antennal segment" id="ABBRID0EYLAE" xlink:type="simple">Ant</abbrev>. III chaetae</td><td rowspan="1" colspan="1">19</td><td rowspan="1" colspan="1">21**</td><td rowspan="1" colspan="1">18</td><td rowspan="1" colspan="1">14</td><td rowspan="1" colspan="1">19</td><td rowspan="1" colspan="1">?</td><td rowspan="1" colspan="1">17?</td><td rowspan="1" colspan="1">19</td></tr><tr><td rowspan="1" colspan="1"><abbrev xmlns:xlink="http://www.w3.org/1999/xlink" xlink:title="antennal segment" id="ABBRID0EZMAE" xlink:type="simple">Ant</abbrev>. II chaetae</td><td rowspan="1" colspan="1">13</td><td rowspan="1" colspan="1">15</td><td rowspan="1" colspan="1">14?</td><td rowspan="1" colspan="1">13</td><td rowspan="1" colspan="1">15</td><td rowspan="1" colspan="1">?</td><td rowspan="1" colspan="1">12</td><td rowspan="1" colspan="1">14</td></tr><tr><td rowspan="1" colspan="1"><abbrev xmlns:xlink="http://www.w3.org/1999/xlink" xlink:title="antennal segment" id="ABBRID0E1NAE" xlink:type="simple">Ant</abbrev>. II long chaetae</td><td rowspan="1" colspan="1">3</td><td rowspan="1" colspan="1">4</td><td rowspan="1" colspan="1">3</td><td rowspan="1" colspan="1">3</td><td rowspan="1" colspan="1">2</td><td rowspan="1" colspan="1">?</td><td rowspan="1" colspan="1">2</td><td rowspan="1" colspan="1">2–3</td></tr><tr><td rowspan="1" colspan="1"><abbrev xmlns:xlink="http://www.w3.org/1999/xlink" xlink:title="antennal segment" id="ABBRID0E2OAE" xlink:type="simple">Ant</abbrev>. I chaetae</td><td rowspan="1" colspan="1">6</td><td rowspan="1" colspan="1">6</td><td rowspan="1" colspan="1">5?</td><td rowspan="1" colspan="1">7</td><td rowspan="1" colspan="1">6</td><td rowspan="1" colspan="1">?</td><td rowspan="1" colspan="1">4?</td><td rowspan="1" colspan="1">6</td></tr><tr><td rowspan="1" colspan="1">Interocular chaetae</td><td rowspan="1" colspan="1">-</td><td rowspan="1" colspan="1">2</td><td rowspan="1" colspan="1">2</td><td rowspan="1" colspan="1">-</td><td rowspan="1" colspan="1">2</td><td rowspan="1" colspan="1">2</td><td rowspan="1" colspan="1">1</td><td rowspan="1" colspan="1">2</td></tr><tr><td rowspan="1" colspan="1">Frontal head <bold>A1</bold></td><td rowspan="1" colspan="1">-</td><td rowspan="1" colspan="1">+</td><td rowspan="1" colspan="1">-</td><td rowspan="1" colspan="1">-</td><td rowspan="1" colspan="1">-</td><td rowspan="1" colspan="1">-</td><td rowspan="1" colspan="1">-</td><td rowspan="1" colspan="1">-</td></tr><tr><td rowspan="1" colspan="1">Head vertex large spines (total)</td><td rowspan="1" colspan="1">14</td><td rowspan="1" colspan="1">18</td><td rowspan="1" colspan="1">14</td><td rowspan="1" colspan="1">16</td><td rowspan="1" colspan="1">16</td><td rowspan="1" colspan="1">16</td><td rowspan="1" colspan="1">16</td><td rowspan="1" colspan="1">16</td></tr><tr><td rowspan="1" colspan="1">Head vertex rough spines</td><td rowspan="1" colspan="1">-</td><td rowspan="1" colspan="1">-</td><td rowspan="1" colspan="1">-?</td><td rowspan="1" colspan="1">-?</td><td rowspan="1" colspan="1">+</td><td rowspan="1" colspan="1">+</td><td rowspan="1" colspan="1">+</td><td rowspan="1" colspan="1">-</td></tr><tr><td rowspan="1" colspan="1">Head frons sec. reduced chaetae</td><td rowspan="1" colspan="1">+</td><td rowspan="1" colspan="1">-</td><td rowspan="1" colspan="1">+</td><td rowspan="1" colspan="1">+</td><td rowspan="1" colspan="1">+</td><td rowspan="1" colspan="1">-?</td><td rowspan="1" colspan="1">+</td><td rowspan="1" colspan="1">+</td></tr><tr><td rowspan="1" colspan="1">Head interantennal bifid chaetae (♀)</td><td rowspan="1" colspan="1">-</td><td rowspan="1" colspan="1">-</td><td rowspan="1" colspan="1">-</td><td rowspan="1" colspan="1">-</td><td rowspan="1" colspan="1">-</td><td rowspan="1" colspan="1">-</td><td rowspan="1" colspan="1">-</td><td rowspan="1" colspan="1">-</td></tr><tr><td rowspan="1" colspan="1">Head clypeal <bold>f</bold> line <abbrev xmlns:xlink="http://www.w3.org/1999/xlink" xlink:title="macrochaeta" id="ABBRID0EIVAE" xlink:type="simple">mac</abbrev></td><td rowspan="1" colspan="1">-</td><td rowspan="1" colspan="1">-</td><td rowspan="1" colspan="1">-</td><td rowspan="1" colspan="1">4</td><td rowspan="1" colspan="1">-</td><td rowspan="1" colspan="1">-</td><td rowspan="1" colspan="1">-</td><td rowspan="1" colspan="1">-</td></tr><tr><td rowspan="1" colspan="1">Tr. I n° of spines</td><td rowspan="1" colspan="1">2</td><td rowspan="1" colspan="1">2</td><td rowspan="1" colspan="1">2</td><td rowspan="1" colspan="1">1</td><td rowspan="1" colspan="1">1</td><td rowspan="1" colspan="1">?</td><td rowspan="1" colspan="1">1</td><td rowspan="1" colspan="1">1</td></tr><tr><td rowspan="1" colspan="1">Tr. I spine(s) apex shape</td><td rowspan="1" colspan="1">capitate</td><td rowspan="1" colspan="1">capitate</td><td rowspan="1" colspan="1">acuminate</td><td rowspan="1" colspan="1">capitate</td><td rowspan="1" colspan="1">blunt</td><td rowspan="1" colspan="1">?</td><td rowspan="1" colspan="1">?</td><td rowspan="1" colspan="1">acuminate</td></tr><tr><td rowspan="1" colspan="1">Tr. II spine apex shape</td><td rowspan="1" colspan="1">blunt</td><td rowspan="1" colspan="1">capitate</td><td rowspan="1" colspan="1">blunt</td><td rowspan="1" colspan="1">knobbed</td><td rowspan="1" colspan="1">-</td><td rowspan="1" colspan="1">?</td><td rowspan="1" colspan="1">knobbed</td><td rowspan="1" colspan="1">acuminate?</td></tr><tr><td rowspan="1" colspan="1">Tr. III spine apex shape</td><td rowspan="1" colspan="1">blunt</td><td rowspan="1" colspan="1">blunt</td><td rowspan="1" colspan="1">blunt</td><td rowspan="1" colspan="1">blunt</td><td rowspan="1" colspan="1">blunt</td><td rowspan="1" colspan="1">blunt</td><td rowspan="1" colspan="1">blunt</td><td rowspan="1" colspan="1">capitate</td></tr><tr><td rowspan="1" colspan="1">Tr. III regular chaetae</td><td rowspan="1" colspan="1">5</td><td rowspan="1" colspan="1">5</td><td rowspan="1" colspan="1">5</td><td rowspan="1" colspan="1">3</td><td rowspan="1" colspan="1">5</td><td rowspan="1" colspan="1">5</td><td rowspan="1" colspan="1">5</td><td rowspan="1" colspan="1">4</td></tr><tr><td rowspan="1" colspan="1">Tr. III oval organs</td><td rowspan="1" colspan="1">1</td><td rowspan="1" colspan="1">1</td><td rowspan="1" colspan="1">-?</td><td rowspan="1" colspan="1">-</td><td rowspan="1" colspan="1">1</td><td rowspan="1" colspan="1">+</td><td rowspan="1" colspan="1">1</td><td rowspan="1" colspan="1">-?</td></tr><tr><td rowspan="1" colspan="1">Femur I spine</td><td rowspan="1" colspan="1">+(1)</td><td rowspan="1" colspan="1">+(1)</td><td rowspan="1" colspan="1">+(1)</td><td rowspan="1" colspan="1">+(1)</td><td rowspan="1" colspan="1">+(1)</td><td rowspan="1" colspan="1">?</td><td rowspan="1" colspan="1">+(1)</td><td rowspan="1" colspan="1">?</td></tr><tr><td rowspan="1" colspan="1">Ungues inner tooth</td><td rowspan="1" colspan="1">+</td><td rowspan="1" colspan="1">+</td><td rowspan="1" colspan="1">+</td><td rowspan="1" colspan="1">+</td><td rowspan="1" colspan="1">+</td><td rowspan="1" colspan="1">+</td><td rowspan="1" colspan="1">+</td><td rowspan="1" colspan="1">+</td></tr><tr><td rowspan="1" colspan="1">Ungual tunica</td><td rowspan="1" colspan="1">+</td><td rowspan="1" colspan="1">+</td><td rowspan="1" colspan="1">+</td><td rowspan="1" colspan="1">+</td><td rowspan="1" colspan="1">+</td><td rowspan="1" colspan="1">+</td><td rowspan="1" colspan="1">+</td><td rowspan="1" colspan="1">+</td></tr><tr><td rowspan="1" colspan="1">Ungual pseudonychia</td><td rowspan="1" colspan="1">weak</td><td rowspan="1" colspan="1">weak</td><td rowspan="1" colspan="1">strong</td><td rowspan="1" colspan="1">weak</td><td rowspan="1" colspan="1">+</td><td rowspan="1" colspan="1">-</td><td rowspan="1" colspan="1">+</td><td rowspan="1" colspan="1">strong</td></tr><tr><td rowspan="1" colspan="1">Unguiculus I internal tooth</td><td rowspan="1" colspan="1">-</td><td rowspan="1" colspan="1">+</td><td rowspan="1" colspan="1">-</td><td rowspan="1" colspan="1">+</td><td rowspan="1" colspan="1">+</td><td rowspan="1" colspan="1">-</td><td rowspan="1" colspan="1">+</td><td rowspan="1" colspan="1">+</td></tr><tr><td rowspan="1" colspan="1">Unguiculus III apical filament</td><td rowspan="1" colspan="1">thin</td><td rowspan="1" colspan="1">thin</td><td rowspan="1" colspan="1">thick</td><td rowspan="1" colspan="1">thin</td><td rowspan="1" colspan="1">thin</td><td rowspan="1" colspan="1">thin</td><td rowspan="1" colspan="1">thin</td><td rowspan="1" colspan="1">thin</td></tr><tr><td rowspan="1" colspan="1">Unguiculus III filament length compared to unguis III</td><td rowspan="1" colspan="1">=</td><td rowspan="1" colspan="1">&lt;</td><td rowspan="1" colspan="1">&gt;</td><td rowspan="1" colspan="1">=</td><td rowspan="1" colspan="1">&lt;</td><td rowspan="1" colspan="1">=</td><td rowspan="1" colspan="1">&gt;</td><td rowspan="1" colspan="1">&lt;</td></tr><tr><td rowspan="1" colspan="1">Large abdomen capitate <abbrev xmlns:xlink="http://www.w3.org/1999/xlink" xlink:title="macrochaeta" id="ABBRID0EVBAG" xlink:type="simple">mac</abbrev></td><td rowspan="1" colspan="1">+</td><td rowspan="1" colspan="1">+</td><td rowspan="1" colspan="1">-</td><td rowspan="1" colspan="1">+</td><td rowspan="1" colspan="1">+</td><td rowspan="1" colspan="1">-</td><td rowspan="1" colspan="1">+*</td><td rowspan="1" colspan="1">-</td></tr><tr><td rowspan="1" colspan="1">Female anal valve <bold>mps1</bold> winged</td><td rowspan="1" colspan="1">-</td><td rowspan="1" colspan="1">-</td><td rowspan="1" colspan="1">-</td><td rowspan="1" colspan="1">-</td><td rowspan="1" colspan="1">-</td><td rowspan="1" colspan="1">-</td><td rowspan="1" colspan="1">-</td><td rowspan="1" colspan="1">-</td></tr><tr><td rowspan="1" colspan="1">Female subanal appendage shape</td><td rowspan="1" colspan="1">short, spoon-like, apically serrated</td><td rowspan="1" colspan="1">long, slightly curved at the apex, unilaterally serrated</td><td rowspan="1" colspan="1">long, slightly curved at the apex, smooth or unilaterally serrated</td><td rowspan="1" colspan="1">long, blunt, apically serrated</td><td rowspan="1" colspan="1">long, spatulated, serrated at the tip</td><td rowspan="1" colspan="1">long, spatulated or acuminated, serrated at the tip</td><td rowspan="1" colspan="1">long, spatulated, serrated at the tip</td><td rowspan="1" colspan="1">long, acuminate, apically or almost entirely serrated</td></tr><tr><td rowspan="1" colspan="1">Manubrial chaetae</td><td rowspan="1" colspan="1">7</td><td rowspan="1" colspan="1">7</td><td rowspan="1" colspan="1">6</td><td rowspan="1" colspan="1">?</td><td rowspan="1" colspan="1">?</td><td rowspan="1" colspan="1">7</td><td rowspan="1" colspan="1">?</td><td rowspan="1" colspan="1">?</td></tr><tr><td rowspan="1" colspan="1">Dens ventral chaetotaxy</td><td rowspan="1" colspan="1">3…1</td><td rowspan="1" colspan="1">3,2…1</td><td rowspan="1" colspan="1">2,2…1</td><td rowspan="1" colspan="1">4,1...1</td><td rowspan="1" colspan="1">3,2…1</td><td rowspan="1" colspan="1">3,2…1<sup>§</sup></td><td rowspan="1" colspan="1">3,2…1</td><td rowspan="1" colspan="1">2,2…1</td></tr><tr><td rowspan="1" colspan="1">Dens dorsal chaetae</td><td rowspan="1" colspan="1">17</td><td rowspan="1" colspan="1">16</td><td rowspan="1" colspan="1">17</td><td rowspan="1" colspan="1">15</td><td rowspan="1" colspan="1">12</td><td rowspan="1" colspan="1">14<sup>§</sup></td><td rowspan="1" colspan="1">17</td><td rowspan="1" colspan="1">16</td></tr><tr><td rowspan="1" colspan="1">Prominent mucronal notch</td><td rowspan="1" colspan="1">-</td><td rowspan="1" colspan="1">+</td><td rowspan="1" colspan="1">+</td><td rowspan="1" colspan="1">+</td><td rowspan="1" colspan="1">-</td><td rowspan="1" colspan="1">-</td><td rowspan="1" colspan="1">-</td><td rowspan="1" colspan="1">-</td></tr></tbody></table><table-wrap-foot><fn><p>Data based on the original descriptions. Legends: ‘sec.’ secondarily, ‘Tr.’ trochanter; ‘+’ present; ‘-’ absent; ‘=’ subequal; ‘&gt;’ surpassing the tip of unguis; ‘&lt;’ not reaching the tip of unguis; ‘?’ unknown, unclear data; ‘*’ described as mesochaetae; ‘**’ = including the peculiar small sensilla on cavities outside the apical organ; ‘<sup>§’ =</sup> the proximal chaeta portrayed in the ventral dens (<xref ref-type="bibr" rid="B39">Snider 1978</xref>: 235, fig. 207) is lateral and large, and does not correspond to the typical reduced proximal ventral chaeta seen in other species of the genus. Due to position and size, we believe this chaeta was represented in the dorsal dens (<xref ref-type="bibr" rid="B39">Snider 1978</xref>: 235, fig. 208).</p></fn></table-wrap-foot></table-wrap><table-wrap id="T2" position="float" orientation="portrait"><label>Table 2.</label><caption><p>Main features of <italic><tp:taxon-name><tp:taxon-name-part taxon-name-part-type="genus" reg="Szeptyckitheca">Szeptyckitheca</tp:taxon-name-part></tp:taxon-name></italic> species from the Old World.</p></caption><table id="TID0E3NCI" rules="all"><tbody><tr><th rowspan="1" colspan="1">Species / features</th><th rowspan="1" colspan="1">
                      <italic>
                        <tp:taxon-name><tp:taxon-name-part taxon-name-part-type="genus" reg="Szeptyckitheca">S.</tp:taxon-name-part><tp:taxon-name-part taxon-name-part-type="species" reg="boneti">boneti</tp:taxon-name-part></tp:taxon-name>
                      </italic>
                    </th><th rowspan="1" colspan="1">
                      <italic>
                        <tp:taxon-name><tp:taxon-name-part taxon-name-part-type="genus" reg="Szeptyckitheca">S.</tp:taxon-name-part><tp:taxon-name-part taxon-name-part-type="species" reg="coerulea">coerulea</tp:taxon-name-part></tp:taxon-name>
                      </italic>
                    </th><th rowspan="1" colspan="1">
                      <italic>
                        <tp:taxon-name><tp:taxon-name-part taxon-name-part-type="genus" reg="Szeptyckitheca">S.</tp:taxon-name-part><tp:taxon-name-part taxon-name-part-type="species" reg="formosana">formosana</tp:taxon-name-part></tp:taxon-name>
                      </italic>
                    </th><th rowspan="1" colspan="1">
                      <italic>
                        <tp:taxon-name><tp:taxon-name-part taxon-name-part-type="genus" reg="Szeptyckitheca">S.</tp:taxon-name-part><tp:taxon-name-part taxon-name-part-type="species" reg="implicata">implicata</tp:taxon-name-part></tp:taxon-name>
                      </italic>
                    </th><th rowspan="1" colspan="1">
                      <italic>
                        <tp:taxon-name><tp:taxon-name-part taxon-name-part-type="genus" reg="Szeptyckitheca">S.</tp:taxon-name-part><tp:taxon-name-part taxon-name-part-type="species" reg="kesongensis">kesongensis</tp:taxon-name-part></tp:taxon-name>
                      </italic>
                    </th><th rowspan="1" colspan="1">
                      <italic>
                        <tp:taxon-name><tp:taxon-name-part taxon-name-part-type="genus" reg="Szeptyckitheca">S.</tp:taxon-name-part><tp:taxon-name-part taxon-name-part-type="species" reg="koreana">koreana</tp:taxon-name-part></tp:taxon-name>
                      </italic>
                    </th><th rowspan="1" colspan="1">
                      <italic>
                        <tp:taxon-name><tp:taxon-name-part taxon-name-part-type="genus" reg="Szeptyckitheca">S.</tp:taxon-name-part><tp:taxon-name-part taxon-name-part-type="species" reg="machadoi">machadoi</tp:taxon-name-part></tp:taxon-name>
                      </italic>
                    </th><th rowspan="1" colspan="1">
                      <italic>
                        <tp:taxon-name><tp:taxon-name-part taxon-name-part-type="genus" reg="Szeptyckitheca">S.</tp:taxon-name-part><tp:taxon-name-part taxon-name-part-type="species" reg="nepalica">nepalica</tp:taxon-name-part></tp:taxon-name>
                      </italic>
                    </th><th rowspan="1" colspan="1">
                      <italic>
                        <tp:taxon-name><tp:taxon-name-part taxon-name-part-type="genus" reg="Szeptyckitheca">S.</tp:taxon-name-part><tp:taxon-name-part taxon-name-part-type="species" reg="santiagoi">santiagoi</tp:taxon-name-part></tp:taxon-name>
                      </italic>
                    </th><th rowspan="1" colspan="1">
                      <italic>
                        <tp:taxon-name><tp:taxon-name-part taxon-name-part-type="genus" reg="Szeptyckitheca">S.</tp:taxon-name-part><tp:taxon-name-part taxon-name-part-type="species" reg="spinimucronata">spinimucronata</tp:taxon-name-part></tp:taxon-name>
                      </italic>
                    </th></tr><tr><td rowspan="1" colspan="1">Trunk color pattern</td><td rowspan="1" colspan="1">dorsally black or purplish-red</td><td rowspan="1" colspan="1">bluish with white spots</td><td rowspan="1" colspan="1">dorsally yellowish with lateral sides purplish</td><td rowspan="1" colspan="1">dark yellowish with purple stripes and spots</td><td rowspan="1" colspan="1">pale</td><td rowspan="1" colspan="1">lateral large abdomen violet</td><td rowspan="1" colspan="1">with transversal stripes and spots of dark pigment</td><td rowspan="1" colspan="1">pale, with diffused pigment and violet patches</td><td rowspan="1" colspan="1">variable, usually laterally dark and dorsally pale</td><td rowspan="1" colspan="1">whitish, with diffused fields of purple pigment</td></tr><tr><td rowspan="1" colspan="1"><abbrev xmlns:xlink="http://www.w3.org/1999/xlink" xlink:title="antennal segment" id="ABBRID0ECPAG" xlink:type="simple">Ant</abbrev>. IV subsegments</td><td rowspan="1" colspan="1">10–12</td><td rowspan="1" colspan="1">9–10</td><td rowspan="1" colspan="1">9–10</td><td rowspan="1" colspan="1">11</td><td rowspan="1" colspan="1">10</td><td rowspan="1" colspan="1">9</td><td rowspan="1" colspan="1">10</td><td rowspan="1" colspan="1">10</td><td rowspan="1" colspan="1">10</td><td rowspan="1" colspan="1">~10</td></tr><tr><td rowspan="1" colspan="1"><abbrev xmlns:xlink="http://www.w3.org/1999/xlink" xlink:title="antennal segment" id="ABBRID0EJQAG" xlink:type="simple">Ant</abbrev>. III chaetae</td><td rowspan="1" colspan="1">24*</td><td rowspan="1" colspan="1">?</td><td rowspan="1" colspan="1">?</td><td rowspan="1" colspan="1">?</td><td rowspan="1" colspan="1">23</td><td rowspan="1" colspan="1">23</td><td rowspan="1" colspan="1">21*</td><td rowspan="1" colspan="1">?</td><td rowspan="1" colspan="1">15?</td><td rowspan="1" colspan="1">?</td></tr><tr><td rowspan="1" colspan="1"><abbrev xmlns:xlink="http://www.w3.org/1999/xlink" xlink:title="antennal segment" id="ABBRID0EQRAG" xlink:type="simple">Ant</abbrev>. II chaetae</td><td rowspan="1" colspan="1">?</td><td rowspan="1" colspan="1">15–16</td><td rowspan="1" colspan="1">?</td><td rowspan="1" colspan="1">&gt;8</td><td rowspan="1" colspan="1">16</td><td rowspan="1" colspan="1">16</td><td rowspan="1" colspan="1">15*</td><td rowspan="1" colspan="1">?</td><td rowspan="1" colspan="1">15?</td><td rowspan="1" colspan="1">?</td></tr><tr><td rowspan="1" colspan="1"><abbrev xmlns:xlink="http://www.w3.org/1999/xlink" xlink:title="antennal segment" id="ABBRID0EXSAG" xlink:type="simple">Ant</abbrev>. II long chaetae</td><td rowspan="1" colspan="1">?</td><td rowspan="1" colspan="1">-?</td><td rowspan="1" colspan="1">?</td><td rowspan="1" colspan="1">-</td><td rowspan="1" colspan="1">-</td><td rowspan="1" colspan="1">-</td><td rowspan="1" colspan="1">4</td><td rowspan="1" colspan="1">-?</td><td rowspan="1" colspan="1">1</td><td rowspan="1" colspan="1">?</td></tr><tr><td rowspan="1" colspan="1"><abbrev xmlns:xlink="http://www.w3.org/1999/xlink" xlink:title="antennal segment" id="ABBRID0E5TAG" xlink:type="simple">Ant</abbrev>. I chaetae</td><td rowspan="1" colspan="1">?</td><td rowspan="1" colspan="1">7</td><td rowspan="1" colspan="1">4?</td><td rowspan="1" colspan="1">5</td><td rowspan="1" colspan="1">7</td><td rowspan="1" colspan="1">7</td><td rowspan="1" colspan="1">5?</td><td rowspan="1" colspan="1">?</td><td rowspan="1" colspan="1">5</td><td rowspan="1" colspan="1">?</td></tr><tr><td rowspan="1" colspan="1">Interocular chaetae</td><td rowspan="1" colspan="1">2</td><td rowspan="1" colspan="1">2</td><td rowspan="1" colspan="1">-?</td><td rowspan="1" colspan="1">1</td><td rowspan="1" colspan="1">2</td><td rowspan="1" colspan="1">2</td><td rowspan="1" colspan="1">2?</td><td rowspan="1" colspan="1">-?</td><td rowspan="1" colspan="1">1</td><td rowspan="1" colspan="1">-?</td></tr><tr><td rowspan="1" colspan="1">Frontal head <bold>A1</bold></td><td rowspan="1" colspan="1">+</td><td rowspan="1" colspan="1">+</td><td rowspan="1" colspan="1">+</td><td rowspan="1" colspan="1">+</td><td rowspan="1" colspan="1">-</td><td rowspan="1" colspan="1">+</td><td rowspan="1" colspan="1">+</td><td rowspan="1" colspan="1">+</td><td rowspan="1" colspan="1">-</td><td rowspan="1" colspan="1">+</td></tr><tr><td rowspan="1" colspan="1">Head vertex large spines (total)</td><td rowspan="1" colspan="1">10</td><td rowspan="1" colspan="1">6</td><td rowspan="1" colspan="1">15</td><td rowspan="1" colspan="1">16</td><td rowspan="1" colspan="1">16</td><td rowspan="1" colspan="1">4****</td><td rowspan="1" colspan="1">16</td><td rowspan="1" colspan="1">11</td><td rowspan="1" colspan="1">14 or 16</td><td rowspan="1" colspan="1">16</td></tr><tr><td rowspan="1" colspan="1">Head vertex rough spines</td><td rowspan="1" colspan="1">-?</td><td rowspan="1" colspan="1">-</td><td rowspan="1" colspan="1">+</td><td rowspan="1" colspan="1">+</td><td rowspan="1" colspan="1">+/-</td><td rowspan="1" colspan="1">+/-</td><td rowspan="1" colspan="1">-?</td><td rowspan="1" colspan="1">-?</td><td rowspan="1" colspan="1">+?</td><td rowspan="1" colspan="1">+</td></tr><tr><td rowspan="1" colspan="1">Head frons sec. reduced chaetae</td><td rowspan="1" colspan="1">+</td><td rowspan="1" colspan="1">-</td><td rowspan="1" colspan="1">-?</td><td rowspan="1" colspan="1">-</td><td rowspan="1" colspan="1">-</td><td rowspan="1" colspan="1">+</td><td rowspan="1" colspan="1">-</td><td rowspan="1" colspan="1">-?</td><td rowspan="1" colspan="1">+?</td><td rowspan="1" colspan="1">-</td></tr><tr><td rowspan="1" colspan="1">Head interantennal bifid chaetae (♀)</td><td rowspan="1" colspan="1">-</td><td rowspan="1" colspan="1">-</td><td rowspan="1" colspan="1">-</td><td rowspan="1" colspan="1">-</td><td rowspan="1" colspan="1">+</td><td rowspan="1" colspan="1">-</td><td rowspan="1" colspan="1">-</td><td rowspan="1" colspan="1">-</td><td rowspan="1" colspan="1">-</td><td rowspan="1" colspan="1">-</td></tr><tr><td rowspan="1" colspan="1">Head clypeal <bold>f</bold> line <abbrev xmlns:xlink="http://www.w3.org/1999/xlink" xlink:title="macrochaeta" id="ABBRID0EV2AG" xlink:type="simple">mac</abbrev></td><td rowspan="1" colspan="1">-</td><td rowspan="1" colspan="1">-</td><td rowspan="1" colspan="1">-</td><td rowspan="1" colspan="1">-</td><td rowspan="1" colspan="1">-</td><td rowspan="1" colspan="1">-</td><td rowspan="1" colspan="1">-</td><td rowspan="1" colspan="1">-</td><td rowspan="1" colspan="1">-</td><td rowspan="1" colspan="1">-</td></tr><tr><td rowspan="1" colspan="1">Tr. I n° of spines</td><td rowspan="1" colspan="1">?</td><td rowspan="1" colspan="1">1</td><td rowspan="1" colspan="1">?</td><td rowspan="1" colspan="1">1</td><td rowspan="1" colspan="1">1</td><td rowspan="1" colspan="1">1</td><td rowspan="1" colspan="1">1</td><td rowspan="1" colspan="1">1</td><td rowspan="1" colspan="1">1</td><td rowspan="1" colspan="1">?</td></tr><tr><td rowspan="1" colspan="1">Tr. I spine apex shape</td><td rowspan="1" colspan="1">?</td><td rowspan="1" colspan="1">blunt</td><td rowspan="1" colspan="1">?</td><td rowspan="1" colspan="1">blunt</td><td rowspan="1" colspan="1">capitate</td><td rowspan="1" colspan="1">capitate</td><td rowspan="1" colspan="1">blunt</td><td rowspan="1" colspan="1">blunt</td><td rowspan="1" colspan="1">blunt</td><td rowspan="1" colspan="1">?</td></tr><tr><td rowspan="1" colspan="1">Tr. II spine apex shape</td><td rowspan="1" colspan="1">?</td><td rowspan="1" colspan="1">blunt</td><td rowspan="1" colspan="1">?</td><td rowspan="1" colspan="1">blunt</td><td rowspan="1" colspan="1">capitate</td><td rowspan="1" colspan="1">capitate</td><td rowspan="1" colspan="1">-</td><td rowspan="1" colspan="1">blunt</td><td rowspan="1" colspan="1">blunt</td><td rowspan="1" colspan="1">?</td></tr><tr><td rowspan="1" colspan="1">Tr. III spine apex shape</td><td rowspan="1" colspan="1">?</td><td rowspan="1" colspan="1">blunt</td><td rowspan="1" colspan="1">?</td><td rowspan="1" colspan="1">blunt</td><td rowspan="1" colspan="1">capitate</td><td rowspan="1" colspan="1">capitate</td><td rowspan="1" colspan="1">blunt</td><td rowspan="1" colspan="1">blunt</td><td rowspan="1" colspan="1">blunt</td><td rowspan="1" colspan="1">blunt</td></tr><tr><td rowspan="1" colspan="1">Tr. III regular chaetae</td><td rowspan="1" colspan="1">?</td><td rowspan="1" colspan="1">5</td><td rowspan="1" colspan="1">?</td><td rowspan="1" colspan="1">5</td><td rowspan="1" colspan="1">5</td><td rowspan="1" colspan="1">4</td><td rowspan="1" colspan="1">4</td><td rowspan="1" colspan="1">?</td><td rowspan="1" colspan="1">5</td><td rowspan="1" colspan="1">5</td></tr><tr><td rowspan="1" colspan="1">Tr. III oval organs</td><td rowspan="1" colspan="1">?</td><td rowspan="1" colspan="1">-?</td><td rowspan="1" colspan="1">?</td><td rowspan="1" colspan="1">-?</td><td rowspan="1" colspan="1">2</td><td rowspan="1" colspan="1">2</td><td rowspan="1" colspan="1">-</td><td rowspan="1" colspan="1">?</td><td rowspan="1" colspan="1">?</td><td rowspan="1" colspan="1">-?</td></tr><tr><td rowspan="1" colspan="1">Femur I spine</td><td rowspan="1" colspan="1">?</td><td rowspan="1" colspan="1">+(1)</td><td rowspan="1" colspan="1">?</td><td rowspan="1" colspan="1">?</td><td rowspan="1" colspan="1">+(1)</td><td rowspan="1" colspan="1">+(1)</td><td rowspan="1" colspan="1">+(1)</td><td rowspan="1" colspan="1">?</td><td rowspan="1" colspan="1">+(2)</td><td rowspan="1" colspan="1">?</td></tr><tr><td rowspan="1" colspan="1">Ungues inner tooth</td><td rowspan="1" colspan="1">+</td><td rowspan="1" colspan="1">+</td><td rowspan="1" colspan="1">+</td><td rowspan="1" colspan="1">+</td><td rowspan="1" colspan="1">+</td><td rowspan="1" colspan="1">+</td><td rowspan="1" colspan="1">+</td><td rowspan="1" colspan="1">+</td><td rowspan="1" colspan="1">-</td><td rowspan="1" colspan="1">+</td></tr><tr><td rowspan="1" colspan="1">Ungual tunica</td><td rowspan="1" colspan="1">-**</td><td rowspan="1" colspan="1">+</td><td rowspan="1" colspan="1">+</td><td rowspan="1" colspan="1">+</td><td rowspan="1" colspan="1">+</td><td rowspan="1" colspan="1">+</td><td rowspan="1" colspan="1">+</td><td rowspan="1" colspan="1">+</td><td rowspan="1" colspan="1">+</td><td rowspan="1" colspan="1">+</td></tr><tr><td rowspan="1" colspan="1">Ungual pseudonychia</td><td rowspan="1" colspan="1">weak</td><td rowspan="1" colspan="1">strong</td><td rowspan="1" colspan="1">-</td><td rowspan="1" colspan="1">weak</td><td rowspan="1" colspan="1">strong</td><td rowspan="1" colspan="1">strong</td><td rowspan="1" colspan="1">strong</td><td rowspan="1" colspan="1">strong</td><td rowspan="1" colspan="1">weak</td><td rowspan="1" colspan="1">-</td></tr><tr><td rowspan="1" colspan="1">Unguiculus I internal tooth</td><td rowspan="1" colspan="1">+</td><td rowspan="1" colspan="1">-</td><td rowspan="1" colspan="1">+</td><td rowspan="1" colspan="1">+</td><td rowspan="1" colspan="1">-</td><td rowspan="1" colspan="1">+</td><td rowspan="1" colspan="1">+</td><td rowspan="1" colspan="1">+/-</td><td rowspan="1" colspan="1">+/-</td><td rowspan="1" colspan="1">-</td></tr><tr><td rowspan="1" colspan="1">Unguiculus III apical filament</td><td rowspan="1" colspan="1">thin</td><td rowspan="1" colspan="1">thin</td><td rowspan="1" colspan="1">thin</td><td rowspan="1" colspan="1">thin</td><td rowspan="1" colspan="1">thin</td><td rowspan="1" colspan="1">thin</td><td rowspan="1" colspan="1">thin</td><td rowspan="1" colspan="1">thin?</td><td rowspan="1" colspan="1">thin</td><td rowspan="1" colspan="1">thin</td></tr><tr><td rowspan="1" colspan="1">Unguiculus III filament compared to unguis III</td><td rowspan="1" colspan="1">&lt;</td><td rowspan="1" colspan="1">&lt;</td><td rowspan="1" colspan="1">&lt;</td><td rowspan="1" colspan="1">&lt;</td><td rowspan="1" colspan="1">&lt;</td><td rowspan="1" colspan="1">=</td><td rowspan="1" colspan="1">&gt;</td><td rowspan="1" colspan="1">&lt;</td><td rowspan="1" colspan="1">=</td><td rowspan="1" colspan="1">&lt;</td></tr><tr><td rowspan="1" colspan="1">Large abdomen capitate <abbrev xmlns:xlink="http://www.w3.org/1999/xlink" xlink:title="macrochaeta" id="ABBRID0EVKBG" xlink:type="simple">mac</abbrev></td><td rowspan="1" colspan="1">?</td><td rowspan="1" colspan="1">+</td><td rowspan="1" colspan="1">-</td><td rowspan="1" colspan="1">+</td><td rowspan="1" colspan="1">-</td><td rowspan="1" colspan="1">-</td><td rowspan="1" colspan="1">?</td><td rowspan="1" colspan="1">-</td><td rowspan="1" colspan="1">-</td><td rowspan="1" colspan="1">-</td></tr><tr><td rowspan="1" colspan="1">Female anal valve <bold>mps1</bold> winged</td><td rowspan="1" colspan="1">-</td><td rowspan="1" colspan="1">-</td><td rowspan="1" colspan="1">-</td><td rowspan="1" colspan="1">-</td><td rowspan="1" colspan="1">+</td><td rowspan="1" colspan="1">-</td><td rowspan="1" colspan="1">-</td><td rowspan="1" colspan="1">-</td><td rowspan="1" colspan="1">-</td><td rowspan="1" colspan="1">-</td></tr><tr><td rowspan="1" colspan="1">Female subanal appendage shape</td><td rowspan="1" colspan="1">very long, acuminate, serrated at the middle</td><td rowspan="1" colspan="1">long, acuminate, unilaterally serrated</td><td rowspan="1" colspan="1">long, blunt, apically serrated</td><td rowspan="1" colspan="1">long, acuminate, apically serrated</td><td rowspan="1" colspan="1">long, acuminate, apically serrated</td><td rowspan="1" colspan="1">long, blunt, apically unilaterally serrated</td><td rowspan="1" colspan="1">long, spatulated, apically serrated</td><td rowspan="1" colspan="1">long, acuminate, apically serrated</td><td rowspan="1" colspan="1">long, with a bidentate apex, smooth or apically serrated</td><td rowspan="1" colspan="1">long, acuminate, apically serrated</td></tr><tr><td rowspan="1" colspan="1">Manubrial chaetae</td><td rowspan="1" colspan="1">?</td><td rowspan="1" colspan="1">7</td><td rowspan="1" colspan="1">7</td><td rowspan="1" colspan="1">7</td><td rowspan="1" colspan="1">?</td><td rowspan="1" colspan="1">?</td><td rowspan="1" colspan="1">?</td><td rowspan="1" colspan="1">6</td><td rowspan="1" colspan="1">?</td><td rowspan="1" colspan="1">7</td></tr><tr><td rowspan="1" colspan="1">Dens ventral chaetotaxy</td><td rowspan="1" colspan="1">3,2,2…1 or<break/> 3,2…1</td><td rowspan="1" colspan="1">4,2…1</td><td rowspan="1" colspan="1">3,1…1</td><td rowspan="1" colspan="1">2,2…1</td><td rowspan="1" colspan="1">3,2…1</td><td rowspan="1" colspan="1">3…1 or<break/> 2…1</td><td rowspan="1" colspan="1">2,2…1</td><td rowspan="1" colspan="1">3,2....1</td><td rowspan="1" colspan="1">2,2…1***</td><td rowspan="1" colspan="1">3,2…1</td></tr><tr><td rowspan="1" colspan="1">Dens dorsal chaetae</td><td rowspan="1" colspan="1">17–18</td><td rowspan="1" colspan="1">16</td><td rowspan="1" colspan="1">15</td><td rowspan="1" colspan="1">19</td><td rowspan="1" colspan="1">20</td><td rowspan="1" colspan="1">17</td><td rowspan="1" colspan="1">24</td><td rowspan="1" colspan="1">13</td><td rowspan="1" colspan="1">13***</td><td rowspan="1" colspan="1">17</td></tr><tr><td rowspan="1" colspan="1">Prominent mucronal notch</td><td rowspan="1" colspan="1">+</td><td rowspan="1" colspan="1">+</td><td rowspan="1" colspan="1">+</td><td rowspan="1" colspan="1">+</td><td rowspan="1" colspan="1">+</td><td rowspan="1" colspan="1">+</td><td rowspan="1" colspan="1">+</td><td rowspan="1" colspan="1">+</td><td rowspan="1" colspan="1">+</td><td rowspan="1" colspan="1">+</td></tr></tbody></table><table-wrap-foot><fn><p>Data based on the original descriptions, with exception of <italic><tp:taxon-name><tp:taxon-name-part taxon-name-part-type="genus" reg="Szeptyckitheca">S.</tp:taxon-name-part><tp:taxon-name-part taxon-name-part-type="species" reg="santiagoi">santiagoi</tp:taxon-name-part></tp:taxon-name></italic>, which was based on <xref ref-type="bibr" rid="B43">Yosii (1959)</xref> and <xref ref-type="bibr" rid="B30">Lawrence (1968)</xref>. Legends: ‘sec.’ secondarily, ‘Tr.’ trochanter; ‘+’ present; ‘-’ absent; ‘~’ about; ‘=’ subequal; ‘&gt;’ surpassing the tip of unguis; ‘&lt;’ not reaching the tip of unguis; ‘?’ unknown, unclear data; ‘*’ = including the peculiar small sensilla on cavities outside the apical organ; ‘**’ = ungues I and II without tunica, unguis III possibly with a small distal rudiment; ‘***’ = we considered dental chaetae as described by <xref ref-type="bibr" rid="B43">Yosii (1959)</xref>, since <xref ref-type="bibr" rid="B30">Lawrence’s (1968)</xref> redescription is imprecise regarding this feature and may be mistaken; ‘****’ = the large head vertex spines of <italic><tp:taxon-name><tp:taxon-name-part taxon-name-part-type="genus" reg="Szeptyckitheca">S.</tp:taxon-name-part><tp:taxon-name-part taxon-name-part-type="species" reg="koreana">koreana</tp:taxon-name-part></tp:taxon-name></italic>, comb. nov. are mixed with large curved rough <abbrev xmlns:xlink="http://www.w3.org/1999/xlink" xlink:title="macrochaeta" id="ABBRID0EVTBG" xlink:type="simple">mac</abbrev>.</p></fn></table-wrap-foot></table-wrap></tp:treatment-sec><ref-list><ref id="B39"><mixed-citation xmlns:xlink="http://www.w3.org/1999/xlink" xlink:type="simple"><person-group><name name-style="western"><surname>Snider</surname><given-names>RJ</given-names></name></person-group> (<year>1978</year>) <article-title>New species of <tp:taxon-name><tp:taxon-name-part taxon-name-part-type="family">Sminthuridae</tp:taxon-name-part></tp:taxon-name> from North America (<tp:taxon-name><tp:taxon-name-part taxon-name-part-type="order">Collembola</tp:taxon-name-part></tp:taxon-name>: <tp:taxon-name><tp:taxon-name-part taxon-name-part-type="order">Symphypleona</tp:taxon-name-part></tp:taxon-name>).</article-title><source>Great Lakes Entomologist</source><volume>11</volume>: <fpage>217</fpage>–<lpage>241</lpage>. <ext-link xlink:href="10.22543/0090-0222.1342" ext-link-type="doi" xlink:type="simple">https://doi.org/10.22543/0090-0222.1342</ext-link></mixed-citation></ref><ref id="B36"><mixed-citation xmlns:xlink="http://www.w3.org/1999/xlink" xlink:type="simple"><person-group><name name-style="western"><surname>Miranda</surname><given-names>CL</given-names></name><name name-style="western"><surname>Lima</surname><given-names>MGM</given-names></name><name name-style="western"><surname>Santos</surname><given-names>MPD</given-names></name><name name-style="western"><surname>Silva</surname><given-names>JSE</given-names></name></person-group> (<year>2005</year>) <article-title>Ocorrência de <italic><tp:taxon-name><tp:taxon-name-part taxon-name-part-type="genus">Micoureus</tp:taxon-name-part><tp:taxon-name-part taxon-name-part-type="species">demerarae</tp:taxon-name-part></tp:taxon-name></italic> (Thomas, 1905) no estado do Piauí.</article-title><source>Publicações Avulsas em Conservação de Ecossistemas</source><volume>2</volume>(<issue>2</issue>): <fpage>1</fpage>–<lpage>4</lpage>. <ext-link xlink:href="10.18029/1809-0109/pace.n2p1-4" ext-link-type="doi" xlink:type="simple">https://doi.org/10.18029/1809-0109/pace.n2p1-4</ext-link></mixed-citation></ref><ref id="B29"><mixed-citation xmlns:xlink="http://www.w3.org/1999/xlink" xlink:type="simple"><person-group><name name-style="western"><surname>Kottek</surname><given-names>M</given-names></name><name name-style="western"><surname>Grieser</surname><given-names>J</given-names></name><name name-style="western"><surname>Beck</surname><given-names>C</given-names></name><name name-style="western"><surname>Rudolf</surname><given-names>B</given-names></name><name name-style="western"><surname>Rubel</surname><given-names>F</given-names></name></person-group> (<year>2006</year>) <article-title>World map of the Köppen-Geiger climate classification updated.</article-title><source>Meteorologische Zeitschrift (Berlin)</source><volume>15</volume>(<issue>3</issue>): <fpage>259</fpage>–<lpage>263</lpage>. <ext-link xlink:href="10.1127/0941-2948/2006/0130" ext-link-type="doi" xlink:type="simple">https://doi.org/10.1127/0941-2948/2006/0130</ext-link></mixed-citation></ref><ref id="B43"><mixed-citation xmlns:xlink="http://www.w3.org/1999/xlink" xlink:type="simple"><person-group><name name-style="western"><surname>Yosii</surname><given-names>R</given-names></name></person-group> (<year>1959</year>) <article-title>Studies on the Collembolan Fauna of Malay and Singapore with special reference to the Genera: <italic><tp:taxon-name><tp:taxon-name-part taxon-name-part-type="genus">Lobella</tp:taxon-name-part></tp:taxon-name></italic>, <italic><tp:taxon-name><tp:taxon-name-part taxon-name-part-type="genus">Lepidocyrtus</tp:taxon-name-part></tp:taxon-name></italic> and <italic><tp:taxon-name><tp:taxon-name-part taxon-name-part-type="genus">Callyntrura</tp:taxon-name-part></tp:taxon-name></italic>.</article-title><source>Contributions of the Biology Laboratory of Kyoto University</source><volume>10</volume>: <fpage>1</fpage>–<lpage>65</lpage>. <ext-link xlink:href="10.5134/176436" ext-link-type="doi" xlink:type="simple">https://doi.org/10.5134/176436</ext-link></mixed-citation></ref><ref id="B30"><mixed-citation xmlns:xlink="http://www.w3.org/1999/xlink" xlink:type="simple"><person-group><name name-style="western"><surname>Lawrence</surname><given-names>PN</given-names></name></person-group> (<year>1968</year>) <article-title>South Pacific <tp:taxon-name><tp:taxon-name-part taxon-name-part-type="order">Symphypleona</tp:taxon-name-part></tp:taxon-name> (<tp:taxon-name><tp:taxon-name-part taxon-name-part-type="order">Collembola</tp:taxon-name-part></tp:taxon-name>).</article-title><source>Pacific Insects</source><volume>10</volume>: <fpage>325</fpage>–<lpage>340</lpage>.</mixed-citation></ref></ref-list></tp:taxon-treatment>
